# Supplementary material for: Analysis of Carcinogenic Involvement of MicroRNA Pattern in Peripheral Non-Cancerous Tissues and Chronic Viral Liver Injury
Source: Int J Mol Sci. 2024 Jul 18;25(14):7858. doi: 10.3390/ijms25147858 (PMC11277156; doi:10.3390/ijms25147858)
Supplement: Supplementary file 1 [file ijms-25-07858-s001.zip]

Archive with 2 entries (2 files):
- ijms-3061624-supplementary.pdf
- ijms-3061624-supplementary.xlsx
