# Supplementary material for: Analysis of Carcinogenic Involvement of MicroRNA Pattern in Peripheral Non-Cancerous Tissues and Chronic Viral Liver Injury
Source: Int J Mol Sci. 2024 Jul 18;25(14):7858. doi: 10.3390/ijms25147858 (PMC11277156; doi:10.3390/ijms25147858)
Supplement: Supplementary file 1 [file ijms-25-07858-s001.zip › ijms-3061624-supplementary.xlsx]

## Sheet: S. table1
Supplemental table 1. Comparison of clinical data by age group (CH group)
histology (A)	<50	50s	60s	PLT	<50	50s	60s
50s	0.000193			50s	4.91e-06
60s	3.58e-05	0.55		60s	3.12e-16	0.00106
70s	6.71e-05	0.224	0.436	70s	2.98e-06	0.152	0.629
histology (A)	<50	50s	60s	T_BIL	<50	50s	60s
50s	0.000369			50s	0.404
60s	4.02e-06	0.166		60s	0.786	0.434
70s	4.82e-05	0.176	0.682	70s	0.376	0.148	0.193
HCVRNA	<50	50s	60s	ALP	<50	50s	60s
50s	0.513			50s	0.00641
60s	0.243	0.54		60s	3.82e-05	0.0746
70s	0.405	0.586	0.886	70s	0.00771	0.501	0.639
AST	<50	50s	60s	GGTP	<50	50s	60s
50s	0.144			50s	0.25
60s	0.605	0.159		60s	0.0481	0.235
70s	0.143	0.498	0.09	70s	0.554	0.946	0.442
ALT	<50	50s	60s	Hb	<50	50s	60s
50s	0.738			50s	0.575
60s	0.039	0.00332		60s	0.118	0.228
70s	0.656	0.78	0.0114	70s	0.495	0.652	0.77
WBC	<50	50s	60s	ALB	<50	50s	60s
50s	0.0352			50s	0.0106
60s	2.75e-05	0.075		60s	1.23e-06	0.00874
70s	0.00318	0.112	0.405	70s	0.0374	0.653	0.256
				AFP	<50	50s	60s
				50s	0.174
				60s	0.0266	0.186
				70s	0.0522	0.16	0.731
Comparison of clinical data by age group (HCC and SNT group)
AFP	50s	60s		differentiation (T)	50s	60s
60s	0.399			60s	0.635
70s	0.817	0.0513		70s	0.222	0.291
DCP	50s	60s		fibrosis (N)	50s	60s
60s	0.054			60s	0.91
70s	0.683	0.394		70s	0.937	0.929
Stage	50s	60s
60s	0.368
70s	0.276	0.232
Abbreviations: METAVIR SCORE was used for CH pathological histology{Bedossa et al., Hepatology, 1996},
bold indicates P<0.05, T indicates HCC, and N indicates SNT.

## Sheet: S.table 2
Supplemental table 2. Liver inflammation and fibrosis classification of chronic hepatitis C by METAVIR Score
inflammation grade		fibrosis stage
A0	4	F0	12
A1	204	F1	224
A2	122	F2	78
A3	30	F3	44
		F4	2
total	360		360

## Sheet: S. table 3
Supplemental table 3. Differences in miRNA expression by age in each disease
CH_HCV		HCC_HCV		SNT_HCV
miRNA	q.value	miRNA	q.value	miRNA	q.value
hsa-let-7a-2-3p	0.995245	hsa-let-7a-2-3p	1	hsa-miR-2117	0.106654
hsa-let-7a-3p	0.995245	hsa-let-7a-3p	1	hsa-miR-4301	0.165141
hsa-let-7b-3p	0.995245	hsa-let-7a-5p	1	hsa-let-7e-3p	0.640105
hsa-let-7c-3p	0.995245	hsa-let-7b-3p	1	hsa-miR-1288-5p	0.640105
hsa-let-7c-5p	0.995245	hsa-let-7b-5p	1	hsa-miR-1297	0.640105
hsa-let-7d-3p	0.995245	hsa-let-7c-3p	1	hsa-miR-208b-3p	0.640105
hsa-let-7e-3p	0.995245	hsa-let-7c-5p	1	hsa-miR-2115-3p	0.640105
hsa-let-7f-2-3p	0.995245	hsa-let-7d-3p	1	hsa-miR-3143	0.640105
hsa-let-7g-3p	0.995245	hsa-let-7d-5p	1	hsa-miR-3670	0.640105
hsa-let-7i-3p	0.995245	hsa-let-7e-3p	1	hsa-miR-3927-5p	0.640105
hsa-miR-100-5p	0.995245	hsa-let-7e-5p	1	hsa-miR-4275	0.640105
hsa-miR-101-3p	0.995245	hsa-let-7f-1-3p	1	hsa-miR-4457	0.640105
hsa-miR-103a-2-5p	0.995245	hsa-let-7f-2-3p	1	hsa-miR-4666a-5p	0.640105
hsa-miR-103a-3p	0.995245	hsa-let-7f-5p	1	hsa-miR-4744	0.640105
hsa-miR-103b	0.995245	hsa-let-7g-3p	1	hsa-miR-4789-3p	0.640105
hsa-miR-105-3p	0.995245	hsa-let-7g-5p	1	hsa-miR-513a-3p	0.640105
hsa-miR-105-5p	0.995245	hsa-let-7i-3p	1	hsa-miR-548ah-5p	0.640105
hsa-miR-106a-5p	0.995245	hsa-let-7i-5p	1	hsa-miR-548an	0.640105
hsa-miR-107	0.995245	hsa-miR-100-3p	1	hsa-miR-548av-5p	0.640105
hsa-miR-10a-3p	0.995245	hsa-miR-100-5p	1	hsa-miR-548az-5p	0.640105
hsa-miR-10b-3p	0.995245	hsa-miR-101-3p	1	hsa-miR-556-5p	0.640105
hsa-miR-1180-3p	0.995245	hsa-miR-101-5p	1	hsa-miR-5695	0.640105
hsa-miR-1181	0.995245	hsa-miR-103a-2-5p	1	hsa-miR-656-3p	0.640105
hsa-miR-1182	0.995245	hsa-miR-103a-3p	1	hsa-miR-6806-3p	0.640105
hsa-miR-1183	0.995245	hsa-miR-103b	1	hsa-miR-7973	0.640105
hsa-miR-1184	0.995245	hsa-miR-105-3p	1	hsa-miR-8062	0.640105
hsa-miR-1185-1-3p	0.995245	hsa-miR-105-5p	1	hsa-miR-876-3p	0.640105
hsa-miR-1185-5p	0.995245	hsa-miR-106a-3p	1	hsa-miR-4262	0.666284
hsa-miR-1197	0.995245	hsa-miR-106a-5p	1	hsa-miR-4636	0.666284
hsa-miR-1199-5p	0.995245	hsa-miR-106b-3p	1	hsa-miR-7156-5p	0.832538
hsa-miR-1200	0.995245	hsa-miR-106b-5p	1	hsa-miR-4434	0.843995
hsa-miR-1204	0.995245	hsa-miR-107	1	hsa-miR-4659a-3p	0.904492
hsa-miR-1205	0.995245	hsa-miR-10a-3p	1	hsa-miR-1305	0.95231
hsa-miR-1207-3p	0.995245	hsa-miR-10a-5p	1	hsa-miR-302d-3p	0.95231
hsa-miR-1207-5p	0.995245	hsa-miR-10b-3p	1	hsa-miR-5571-3p	0.95231
hsa-miR-1208	0.995245	hsa-miR-10b-5p	1	hsa-miR-6811-3p	0.95231
hsa-miR-122-3p	0.995245	hsa-miR-1178-3p	1	hsa-miR-4735-3p	0.989332
hsa-miR-1224-5p	0.995245	hsa-miR-1178-5p	1	hsa-miR-7161-5p	0.989332
hsa-miR-122-5p	0.995245	hsa-miR-1179	1	hsa-miR-3166	0.98993
hsa-miR-1226-5p	0.995245	hsa-miR-1180-3p	1	hsa-miR-4256	0.98993
hsa-miR-1227-3p	0.995245	hsa-miR-1180-5p	1	hsa-miR-5002-5p	0.98993
hsa-miR-1227-5p	0.995245	hsa-miR-1181	1	hsa-miR-5587-5p	0.98993
hsa-miR-1228-5p	0.995245	hsa-miR-1182	1	hsa-miR-6739-3p	0.98993
hsa-miR-1229-3p	0.995245	hsa-miR-1183	1	hsa-miR-6854-5p	0.98993
hsa-miR-1229-5p	0.995245	hsa-miR-1184	1	hsa-miR-8079	0.98993
hsa-miR-1231	0.995245	hsa-miR-1185-1-3p	1	hsa-let-7a-2-3p	1
hsa-miR-1233-5p	0.995245	hsa-miR-1185-2-3p	1	hsa-let-7a-3p	1
hsa-miR-1236-5p	0.995245	hsa-miR-1185-5p	1	hsa-let-7a-5p	1
hsa-miR-1238-5p	0.995245	hsa-miR-1193	1	hsa-let-7b-3p	1
hsa-miR-1243	0.995245	hsa-miR-1197	1	hsa-let-7b-5p	1
hsa-miR-124-3p	0.995245	hsa-miR-1199-3p	1	hsa-let-7c-3p	1
hsa-miR-1244	0.995245	hsa-miR-1199-5p	1	hsa-let-7c-5p	1
hsa-miR-1245b-3p	0.995245	hsa-miR-1200	1	hsa-let-7d-3p	1
hsa-miR-1246	0.995245	hsa-miR-1202	1	hsa-let-7d-5p	1
hsa-miR-1247-3p	0.995245	hsa-miR-1203	1	hsa-let-7e-5p	1
hsa-miR-1248	0.995245	hsa-miR-1204	1	hsa-let-7f-1-3p	1
hsa-miR-1249-5p	0.995245	hsa-miR-1205	1	hsa-let-7f-2-3p	1
hsa-miR-1250-3p	0.995245	hsa-miR-1206	1	hsa-let-7f-5p	1
hsa-miR-1250-5p	0.995245	hsa-miR-1207-3p	1	hsa-let-7g-3p	1
hsa-miR-1251-5p	0.995245	hsa-miR-1207-5p	1	hsa-let-7g-5p	1
hsa-miR-1252-3p	0.995245	hsa-miR-1208	1	hsa-let-7i-3p	1
hsa-miR-1252-5p	0.995245	hsa-miR-122-3p	1	hsa-let-7i-5p	1
hsa-miR-1253	0.995245	hsa-miR-1224-3p	1	hsa-miR-100-3p	1
hsa-miR-1254	0.995245	hsa-miR-1224-5p	1	hsa-miR-100-5p	1
hsa-miR-1255a	0.995245	hsa-miR-1225-3p	1	hsa-miR-101-3p	1
hsa-miR-1255b-2-3p	0.995245	hsa-miR-1225-5p	1	hsa-miR-101-5p	1
hsa-miR-1256	0.995245	hsa-miR-122-5p	1	hsa-miR-103a-2-5p	1
hsa-miR-1257	0.995245	hsa-miR-1226-3p	1	hsa-miR-103a-3p	1
hsa-miR-125a-3p	0.995245	hsa-miR-1226-5p	1	hsa-miR-103b	1
hsa-miR-1260a	0.995245	hsa-miR-1227-3p	1	hsa-miR-105-3p	1
hsa-miR-1260b	0.995245	hsa-miR-1227-5p	1	hsa-miR-105-5p	1
hsa-miR-1262	0.995245	hsa-miR-1228-3p	1	hsa-miR-106a-3p	1
hsa-miR-1263	0.995245	hsa-miR-1228-5p	1	hsa-miR-106a-5p	1
hsa-miR-1264	0.995245	hsa-miR-1229-3p	1	hsa-miR-106b-3p	1
hsa-miR-1266-3p	0.995245	hsa-miR-1229-5p	1	hsa-miR-106b-5p	1
hsa-miR-1268a	0.995245	hsa-miR-1231	1	hsa-miR-107	1
hsa-miR-1269a	0.995245	hsa-miR-1233-3p	1	hsa-miR-10a-3p	1
hsa-miR-1269b	0.995245	hsa-miR-1233-5p	1	hsa-miR-10a-5p	1
hsa-miR-1270	0.995245	hsa-miR-1234-3p	1	hsa-miR-10b-3p	1
hsa-miR-1271-3p	0.995245	hsa-miR-1236-3p	1	hsa-miR-10b-5p	1
hsa-miR-1271-5p	0.995245	hsa-miR-1236-5p	1	hsa-miR-1178-3p	1
hsa-miR-1272	0.995245	hsa-miR-1237-3p	1	hsa-miR-1178-5p	1
hsa-miR-1273a	0.995245	hsa-miR-1237-5p	1	hsa-miR-1179	1
hsa-miR-1273e	0.995245	hsa-miR-1238-3p	1	hsa-miR-1180-3p	1
hsa-miR-1273f	0.995245	hsa-miR-1238-5p	1	hsa-miR-1180-5p	1
hsa-miR-1273h-3p	0.995245	hsa-miR-1243	1	hsa-miR-1181	1
hsa-miR-1273h-5p	0.995245	hsa-miR-124-3p	1	hsa-miR-1182	1
hsa-miR-127-3p	0.995245	hsa-miR-1244	1	hsa-miR-1183	1
hsa-miR-1275	0.995245	hsa-miR-1245a	1	hsa-miR-1184	1
hsa-miR-1277-3p	0.995245	hsa-miR-1245b-3p	1	hsa-miR-1185-1-3p	1
hsa-miR-1278	0.995245	hsa-miR-1245b-5p	1	hsa-miR-1185-2-3p	1
hsa-miR-1279	0.995245	hsa-miR-124-5p	1	hsa-miR-1185-5p	1
hsa-miR-128-1-5p	0.995245	hsa-miR-1246	1	hsa-miR-1193	1
hsa-miR-1282	0.995245	hsa-miR-1247-3p	1	hsa-miR-1197	1
hsa-miR-128-2-5p	0.995245	hsa-miR-1247-5p	1	hsa-miR-1199-3p	1
hsa-miR-1283	0.995245	hsa-miR-1248	1	hsa-miR-1199-5p	1
hsa-miR-1284	0.995245	hsa-miR-1249-3p	1	hsa-miR-1200	1
hsa-miR-1285-5p	0.995245	hsa-miR-1249-5p	1	hsa-miR-1202	1
hsa-miR-1287-5p	0.995245	hsa-miR-1250-3p	1	hsa-miR-1203	1
hsa-miR-1288-3p	0.995245	hsa-miR-1250-5p	1	hsa-miR-1204	1
hsa-miR-1288-5p	0.995245	hsa-miR-1251-3p	1	hsa-miR-1205	1
hsa-miR-1290	0.995245	hsa-miR-1251-5p	1	hsa-miR-1206	1
hsa-miR-1291	0.995245	hsa-miR-1252-3p	1	hsa-miR-1207-3p	1
hsa-miR-129-1-3p	0.995245	hsa-miR-1252-5p	1	hsa-miR-1207-5p	1
hsa-miR-1292-3p	0.995245	hsa-miR-1253	1	hsa-miR-1208	1
hsa-miR-129-2-3p	0.995245	hsa-miR-1254	1	hsa-miR-122-3p	1
hsa-miR-1292-5p	0.995245	hsa-miR-1255a	1	hsa-miR-1224-3p	1
hsa-miR-1294	0.995245	hsa-miR-1255b-2-3p	1	hsa-miR-1224-5p	1
hsa-miR-1295a	0.995245	hsa-miR-1255b-5p	1	hsa-miR-1225-3p	1
hsa-miR-1295b-3p	0.995245	hsa-miR-1256	1	hsa-miR-1225-5p	1
hsa-miR-1295b-5p	0.995245	hsa-miR-1257	1	hsa-miR-122-5p	1
hsa-miR-129-5p	0.995245	hsa-miR-1258	1	hsa-miR-1226-3p	1
hsa-miR-1296-3p	0.995245	hsa-miR-125a-3p	1	hsa-miR-1226-5p	1
hsa-miR-1298-3p	0.995245	hsa-miR-125a-5p	1	hsa-miR-1227-3p	1
hsa-miR-1299	0.995245	hsa-miR-125b-1-3p	1	hsa-miR-1227-5p	1
hsa-miR-1301-3p	0.995245	hsa-miR-125b-2-3p	1	hsa-miR-1228-3p	1
hsa-miR-1301-5p	0.995245	hsa-miR-125b-5p	1	hsa-miR-1228-5p	1
hsa-miR-1302	0.995245	hsa-miR-1260a	1	hsa-miR-1229-3p	1
hsa-miR-1303	0.995245	hsa-miR-1260b	1	hsa-miR-1229-5p	1
hsa-miR-1304-5p	0.995245	hsa-miR-1261	1	hsa-miR-1231	1
hsa-miR-1305	0.995245	hsa-miR-1262	1	hsa-miR-1233-3p	1
hsa-miR-1306-3p	0.995245	hsa-miR-1263	1	hsa-miR-1233-5p	1
hsa-miR-1307-3p	0.995245	hsa-miR-126-3p	1	hsa-miR-1234-3p	1
hsa-miR-1307-5p	0.995245	hsa-miR-1264	1	hsa-miR-1236-3p	1
hsa-miR-130a-5p	0.995245	hsa-miR-1265	1	hsa-miR-1236-5p	1
hsa-miR-1321	0.995245	hsa-miR-126-5p	1	hsa-miR-1237-3p	1
hsa-miR-132-3p	0.995245	hsa-miR-1266-3p	1	hsa-miR-1237-5p	1
hsa-miR-1324	0.995245	hsa-miR-1266-5p	1	hsa-miR-1238-3p	1
hsa-miR-133a-5p	0.995245	hsa-miR-1267	1	hsa-miR-1238-5p	1
hsa-miR-1343-3p	0.995245	hsa-miR-1268a	1	hsa-miR-1243	1
hsa-miR-1343-5p	0.995245	hsa-miR-1268b	1	hsa-miR-124-3p	1
hsa-miR-134-3p	0.995245	hsa-miR-1269a	1	hsa-miR-1244	1
hsa-miR-134-5p	0.995245	hsa-miR-1269b	1	hsa-miR-1245a	1
hsa-miR-135a-3p	0.995245	hsa-miR-1270	1	hsa-miR-1245b-3p	1
hsa-miR-135a-5p	0.995245	hsa-miR-1271-3p	1	hsa-miR-1245b-5p	1
hsa-miR-135b-3p	0.995245	hsa-miR-1271-5p	1	hsa-miR-124-5p	1
hsa-miR-135b-5p	0.995245	hsa-miR-1272	1	hsa-miR-1246	1
hsa-miR-136-3p	0.995245	hsa-miR-1273a	1	hsa-miR-1247-3p	1
hsa-miR-136-5p	0.995245	hsa-miR-1273c	1	hsa-miR-1247-5p	1
hsa-miR-137	0.995245	hsa-miR-1273d	1	hsa-miR-1248	1
hsa-miR-138-1-3p	0.995245	hsa-miR-1273e	1	hsa-miR-1249-3p	1
hsa-miR-138-5p	0.995245	hsa-miR-1273f	1	hsa-miR-1249-5p	1
hsa-miR-139-3p	0.995245	hsa-miR-1273g-3p	1	hsa-miR-1250-3p	1
hsa-miR-139-5p	0.995245	hsa-miR-1273g-5p	1	hsa-miR-1250-5p	1
hsa-miR-1-3p	0.995245	hsa-miR-1273h-3p	1	hsa-miR-1251-3p	1
hsa-miR-141-3p	0.995245	hsa-miR-1273h-5p	1	hsa-miR-1251-5p	1
hsa-miR-143-3p	0.995245	hsa-miR-127-3p	1	hsa-miR-1252-3p	1
hsa-miR-144-3p	0.995245	hsa-miR-1275	1	hsa-miR-1252-5p	1
hsa-miR-145-3p	0.995245	hsa-miR-127-5p	1	hsa-miR-1253	1
hsa-miR-1468-3p	0.995245	hsa-miR-1276	1	hsa-miR-1254	1
hsa-miR-1468-5p	0.995245	hsa-miR-1277-3p	1	hsa-miR-1255a	1
hsa-miR-146b-3p	0.995245	hsa-miR-1277-5p	1	hsa-miR-1255b-2-3p	1
hsa-miR-146b-5p	0.995245	hsa-miR-1278	1	hsa-miR-1255b-5p	1
hsa-miR-1471	0.995245	hsa-miR-1279	1	hsa-miR-1256	1
hsa-miR-147a	0.995245	hsa-miR-1281	1	hsa-miR-1257	1
hsa-miR-148a-3p	0.995245	hsa-miR-128-1-5p	1	hsa-miR-1258	1
hsa-miR-148b-3p	0.995245	hsa-miR-1282	1	hsa-miR-125a-3p	1
hsa-miR-148b-5p	0.995245	hsa-miR-128-2-5p	1	hsa-miR-125a-5p	1
hsa-miR-149-3p	0.995245	hsa-miR-1283	1	hsa-miR-125b-1-3p	1
hsa-miR-150-5p	0.995245	hsa-miR-128-3p	1	hsa-miR-125b-2-3p	1
hsa-miR-151a-5p	0.995245	hsa-miR-1284	1	hsa-miR-125b-5p	1
hsa-miR-151b	0.995245	hsa-miR-1285-3p	1	hsa-miR-1260a	1
hsa-miR-152-5p	0.995245	hsa-miR-1285-5p	1	hsa-miR-1260b	1
hsa-miR-153-5p	0.995245	hsa-miR-1286	1	hsa-miR-1261	1
hsa-miR-1537-3p	0.995245	hsa-miR-1287-3p	1	hsa-miR-1262	1
hsa-miR-1537-5p	0.995245	hsa-miR-1287-5p	1	hsa-miR-1263	1
hsa-miR-154-3p	0.995245	hsa-miR-1288-3p	1	hsa-miR-126-3p	1
hsa-miR-15a-3p	0.995245	hsa-miR-1288-5p	1	hsa-miR-1264	1
hsa-miR-15a-5p	0.995245	hsa-miR-1289	1	hsa-miR-1265	1
hsa-miR-15b-3p	0.995245	hsa-miR-1290	1	hsa-miR-126-5p	1
hsa-miR-15b-5p	0.995245	hsa-miR-1291	1	hsa-miR-1266-3p	1
hsa-miR-1-5p	0.995245	hsa-miR-129-1-3p	1	hsa-miR-1266-5p	1
hsa-miR-16-1-3p	0.995245	hsa-miR-1292-3p	1	hsa-miR-1267	1
hsa-miR-16-2-3p	0.995245	hsa-miR-129-2-3p	1	hsa-miR-1268a	1
hsa-miR-16-5p	0.995245	hsa-miR-1292-5p	1	hsa-miR-1268b	1
hsa-miR-17-5p	0.995245	hsa-miR-1293	1	hsa-miR-1269a	1
hsa-miR-181a-3p	0.995245	hsa-miR-1294	1	hsa-miR-1269b	1
hsa-miR-181b-2-3p	0.995245	hsa-miR-1295a	1	hsa-miR-1270	1
hsa-miR-181b-3p	0.995245	hsa-miR-1295b-3p	1	hsa-miR-1271-3p	1
hsa-miR-181c-3p	0.995245	hsa-miR-1295b-5p	1	hsa-miR-1271-5p	1
hsa-miR-181c-5p	0.995245	hsa-miR-129-5p	1	hsa-miR-1272	1
hsa-miR-181d-3p	0.995245	hsa-miR-1296-3p	1	hsa-miR-1273a	1
hsa-miR-181d-5p	0.995245	hsa-miR-1296-5p	1	hsa-miR-1273c	1
hsa-miR-182-3p	0.995245	hsa-miR-1297	1	hsa-miR-1273d	1
hsa-miR-182-5p	0.995245	hsa-miR-1298-3p	1	hsa-miR-1273e	1
hsa-miR-183-5p	0.995245	hsa-miR-1298-5p	1	hsa-miR-1273f	1
hsa-miR-184	0.995245	hsa-miR-1299	1	hsa-miR-1273g-3p	1
hsa-miR-185-5p	0.995245	hsa-miR-1301-3p	1	hsa-miR-1273g-5p	1
hsa-miR-186-3p	0.995245	hsa-miR-1301-5p	1	hsa-miR-1273h-3p	1
hsa-miR-187-3p	0.995245	hsa-miR-1302	1	hsa-miR-1273h-5p	1
hsa-miR-187-5p	0.995245	hsa-miR-1303	1	hsa-miR-127-3p	1
hsa-miR-188-3p	0.995245	hsa-miR-1304-3p	1	hsa-miR-1275	1
hsa-miR-18a-3p	0.995245	hsa-miR-1304-5p	1	hsa-miR-127-5p	1
hsa-miR-18b-3p	0.995245	hsa-miR-1305	1	hsa-miR-1276	1
hsa-miR-1909-3p	0.995245	hsa-miR-1306-3p	1	hsa-miR-1277-3p	1
hsa-miR-190a-3p	0.995245	hsa-miR-1306-5p	1	hsa-miR-1277-5p	1
hsa-miR-190b	0.995245	hsa-miR-1307-3p	1	hsa-miR-1278	1
hsa-miR-1910-3p	0.995245	hsa-miR-1307-5p	1	hsa-miR-1279	1
hsa-miR-1910-5p	0.995245	hsa-miR-130a-3p	1	hsa-miR-1281	1
hsa-miR-1911-3p	0.995245	hsa-miR-130a-5p	1	hsa-miR-128-1-5p	1
hsa-miR-1911-5p	0.995245	hsa-miR-130b-3p	1	hsa-miR-1282	1
hsa-miR-1912	0.995245	hsa-miR-130b-5p	1	hsa-miR-128-2-5p	1
hsa-miR-1913	0.995245	hsa-miR-1321	1	hsa-miR-1283	1
hsa-miR-1914-5p	0.995245	hsa-miR-1322	1	hsa-miR-128-3p	1
hsa-miR-1915-3p	0.995245	hsa-miR-1323	1	hsa-miR-1284	1
hsa-miR-1915-5p	0.995245	hsa-miR-132-3p	1	hsa-miR-1285-3p	1
hsa-miR-191-5p	0.995245	hsa-miR-1324	1	hsa-miR-1285-5p	1
hsa-miR-192-3p	0.995245	hsa-miR-132-5p	1	hsa-miR-1286	1
hsa-miR-192-5p	0.995245	hsa-miR-133a-3p	1	hsa-miR-1287-3p	1
hsa-miR-194-3p	0.995245	hsa-miR-133a-5p	1	hsa-miR-1287-5p	1
hsa-miR-194-5p	0.995245	hsa-miR-133b	1	hsa-miR-1288-3p	1
hsa-miR-196a-3p	0.995245	hsa-miR-1343-3p	1	hsa-miR-1289	1
hsa-miR-196a-5p	0.995245	hsa-miR-1343-5p	1	hsa-miR-1290	1
hsa-miR-196b-3p	0.995245	hsa-miR-134-3p	1	hsa-miR-1291	1
hsa-miR-196b-5p	0.995245	hsa-miR-134-5p	1	hsa-miR-129-1-3p	1
hsa-miR-1972	0.995245	hsa-miR-135a-3p	1	hsa-miR-1292-3p	1
hsa-miR-1973	0.995245	hsa-miR-135a-5p	1	hsa-miR-129-2-3p	1
hsa-miR-197-5p	0.995245	hsa-miR-135b-3p	1	hsa-miR-1292-5p	1
hsa-miR-1976	0.995245	hsa-miR-135b-5p	1	hsa-miR-1293	1
hsa-miR-199a-5p	0.995245	hsa-miR-136-3p	1	hsa-miR-1294	1
hsa-miR-199b-5p	0.995245	hsa-miR-136-5p	1	hsa-miR-1295a	1
hsa-miR-19b-1-5p	0.995245	hsa-miR-137	1	hsa-miR-1295b-3p	1
hsa-miR-19b-3p	0.995245	hsa-miR-138-1-3p	1	hsa-miR-1295b-5p	1
hsa-miR-200a-3p	0.995245	hsa-miR-138-2-3p	1	hsa-miR-129-5p	1
hsa-miR-200a-5p	0.995245	hsa-miR-138-5p	1	hsa-miR-1296-3p	1
hsa-miR-200b-3p	0.995245	hsa-miR-139-3p	1	hsa-miR-1296-5p	1
hsa-miR-200b-5p	0.995245	hsa-miR-139-5p	1	hsa-miR-1298-3p	1
hsa-miR-200c-3p	0.995245	hsa-miR-1-3p	1	hsa-miR-1298-5p	1
hsa-miR-200c-5p	0.995245	hsa-miR-140-3p	1	hsa-miR-1299	1
hsa-miR-202-3p	0.995245	hsa-miR-140-5p	1	hsa-miR-1301-3p	1
hsa-miR-202-5p	0.995245	hsa-miR-141-3p	1	hsa-miR-1301-5p	1
hsa-miR-203a-3p	0.995245	hsa-miR-141-5p	1	hsa-miR-1302	1
hsa-miR-203a-5p	0.995245	hsa-miR-142-3p	1	hsa-miR-1303	1
hsa-miR-203b-3p	0.995245	hsa-miR-142-5p	1	hsa-miR-1304-3p	1
hsa-miR-2052	0.995245	hsa-miR-143-3p	1	hsa-miR-1304-5p	1
hsa-miR-2053	0.995245	hsa-miR-143-5p	1	hsa-miR-1306-3p	1
hsa-miR-205-3p	0.995245	hsa-miR-144-3p	1	hsa-miR-1306-5p	1
hsa-miR-2054	0.995245	hsa-miR-144-5p	1	hsa-miR-1307-3p	1
hsa-miR-205-5p	0.995245	hsa-miR-145-3p	1	hsa-miR-1307-5p	1
hsa-miR-208b-3p	0.995245	hsa-miR-145-5p	1	hsa-miR-130a-3p	1
hsa-miR-208b-5p	0.995245	hsa-miR-1468-3p	1	hsa-miR-130a-5p	1
hsa-miR-20a-3p	0.995245	hsa-miR-1468-5p	1	hsa-miR-130b-3p	1
hsa-miR-20a-5p	0.995245	hsa-miR-1469	1	hsa-miR-130b-5p	1
hsa-miR-20b-3p	0.995245	hsa-miR-146a-3p	1	hsa-miR-1321	1
hsa-miR-20b-5p	0.995245	hsa-miR-146a-5p	1	hsa-miR-1322	1
hsa-miR-210-5p	0.995245	hsa-miR-146b-3p	1	hsa-miR-1323	1
hsa-miR-2110	0.995245	hsa-miR-146b-5p	1	hsa-miR-132-3p	1
hsa-miR-2114-3p	0.995245	hsa-miR-1470	1	hsa-miR-1324	1
hsa-miR-2114-5p	0.995245	hsa-miR-1471	1	hsa-miR-132-5p	1
hsa-miR-2115-3p	0.995245	hsa-miR-147a	1	hsa-miR-133a-3p	1
hsa-miR-2115-5p	0.995245	hsa-miR-147b	1	hsa-miR-133a-5p	1
hsa-miR-211-5p	0.995245	hsa-miR-148a-3p	1	hsa-miR-133b	1
hsa-miR-212-5p	0.995245	hsa-miR-148a-5p	1	hsa-miR-1343-3p	1
hsa-miR-214-3p	0.995245	hsa-miR-148b-3p	1	hsa-miR-1343-5p	1
hsa-miR-214-5p	0.995245	hsa-miR-148b-5p	1	hsa-miR-134-3p	1
hsa-miR-215-3p	0.995245	hsa-miR-149-3p	1	hsa-miR-134-5p	1
hsa-miR-215-5p	0.995245	hsa-miR-149-5p	1	hsa-miR-135a-3p	1
hsa-miR-21-5p	0.995245	hsa-miR-150-3p	1	hsa-miR-135a-5p	1
hsa-miR-216a-3p	0.995245	hsa-miR-150-5p	1	hsa-miR-135b-3p	1
hsa-miR-216a-5p	0.995245	hsa-miR-151a-3p	1	hsa-miR-135b-5p	1
hsa-miR-216b-3p	0.995245	hsa-miR-151a-5p	1	hsa-miR-136-3p	1
hsa-miR-216b-5p	0.995245	hsa-miR-151b	1	hsa-miR-136-5p	1
hsa-miR-217	0.995245	hsa-miR-152-3p	1	hsa-miR-137	1
hsa-miR-218-2-3p	0.995245	hsa-miR-152-5p	1	hsa-miR-138-1-3p	1
hsa-miR-218-5p	0.995245	hsa-miR-153-3p	1	hsa-miR-138-2-3p	1
hsa-miR-219a-1-3p	0.995245	hsa-miR-153-5p	1	hsa-miR-138-5p	1
hsa-miR-219a-2-3p	0.995245	hsa-miR-1537-3p	1	hsa-miR-139-3p	1
hsa-miR-219b-5p	0.995245	hsa-miR-1537-5p	1	hsa-miR-139-5p	1
hsa-miR-221-3p	0.995245	hsa-miR-1538	1	hsa-miR-1-3p	1
hsa-miR-221-5p	0.995245	hsa-miR-1539	1	hsa-miR-140-3p	1
hsa-miR-222-3p	0.995245	hsa-miR-154-3p	1	hsa-miR-140-5p	1
hsa-miR-222-5p	0.995245	hsa-miR-154-5p	1	hsa-miR-141-3p	1
hsa-miR-223-3p	0.995245	hsa-miR-155-3p	1	hsa-miR-141-5p	1
hsa-miR-224-3p	0.995245	hsa-miR-155-5p	1	hsa-miR-142-3p	1
hsa-miR-224-5p	0.995245	hsa-miR-1587	1	hsa-miR-142-5p	1
hsa-miR-22-5p	0.995245	hsa-miR-15a-3p	1	hsa-miR-143-3p	1
hsa-miR-2276-3p	0.995245	hsa-miR-15a-5p	1	hsa-miR-143-5p	1
hsa-miR-2277-3p	0.995245	hsa-miR-15b-3p	1	hsa-miR-144-3p	1
hsa-miR-2277-5p	0.995245	hsa-miR-15b-5p	1	hsa-miR-144-5p	1
hsa-miR-2355-5p	0.995245	hsa-miR-1-5p	1	hsa-miR-145-3p	1
hsa-miR-2392	0.995245	hsa-miR-16-1-3p	1	hsa-miR-145-5p	1
hsa-miR-23a-5p	0.995245	hsa-miR-16-2-3p	1	hsa-miR-1468-3p	1
hsa-miR-23b-5p	0.995245	hsa-miR-16-5p	1	hsa-miR-1468-5p	1
hsa-miR-24-3p	0.995245	hsa-miR-17-3p	1	hsa-miR-1469	1
hsa-miR-2467-3p	0.995245	hsa-miR-17-5p	1	hsa-miR-146a-3p	1
hsa-miR-2467-5p	0.995245	hsa-miR-181a-2-3p	1	hsa-miR-146a-5p	1
hsa-miR-25-3p	0.995245	hsa-miR-181a-3p	1	hsa-miR-146b-3p	1
hsa-miR-25-5p	0.995245	hsa-miR-181a-5p	1	hsa-miR-146b-5p	1
hsa-miR-2681-3p	0.995245	hsa-miR-181b-2-3p	1	hsa-miR-1470	1
hsa-miR-2681-5p	0.995245	hsa-miR-181b-3p	1	hsa-miR-1471	1
hsa-miR-2682-5p	0.995245	hsa-miR-181b-5p	1	hsa-miR-147a	1
hsa-miR-26b-5p	0.995245	hsa-miR-181c-3p	1	hsa-miR-147b	1
hsa-miR-27a-5p	0.995245	hsa-miR-181c-5p	1	hsa-miR-148a-3p	1
hsa-miR-28-5p	0.995245	hsa-miR-181d-3p	1	hsa-miR-148a-5p	1
hsa-miR-296-3p	0.995245	hsa-miR-181d-5p	1	hsa-miR-148b-3p	1
hsa-miR-297	0.995245	hsa-miR-182-3p	1	hsa-miR-148b-5p	1
hsa-miR-298	0.995245	hsa-miR-1825	1	hsa-miR-149-3p	1
hsa-miR-299-3p	0.995245	hsa-miR-182-5p	1	hsa-miR-149-5p	1
hsa-miR-299-5p	0.995245	hsa-miR-1827	1	hsa-miR-150-3p	1
hsa-miR-29a-5p	0.995245	hsa-miR-183-3p	1	hsa-miR-150-5p	1
hsa-miR-29b-1-5p	0.995245	hsa-miR-183-5p	1	hsa-miR-151a-3p	1
hsa-miR-29b-2-5p	0.995245	hsa-miR-184	1	hsa-miR-151a-5p	1
hsa-miR-301a-5p	0.995245	hsa-miR-185-3p	1	hsa-miR-151b	1
hsa-miR-301b-3p	0.995245	hsa-miR-185-5p	1	hsa-miR-152-3p	1
hsa-miR-301b-5p	0.995245	hsa-miR-186-3p	1	hsa-miR-152-5p	1
hsa-miR-302a-3p	0.995245	hsa-miR-186-5p	1	hsa-miR-153-3p	1
hsa-miR-302b-3p	0.995245	hsa-miR-187-3p	1	hsa-miR-153-5p	1
hsa-miR-302b-5p	0.995245	hsa-miR-187-5p	1	hsa-miR-1537-3p	1
hsa-miR-302c-5p	0.995245	hsa-miR-188-3p	1	hsa-miR-1537-5p	1
hsa-miR-302d-3p	0.995245	hsa-miR-188-5p	1	hsa-miR-1538	1
hsa-miR-302d-5p	0.995245	hsa-miR-18a-3p	1	hsa-miR-1539	1
hsa-miR-302e	0.995245	hsa-miR-18a-5p	1	hsa-miR-154-3p	1
hsa-miR-3064-3p	0.995245	hsa-miR-18b-3p	1	hsa-miR-154-5p	1
hsa-miR-3064-5p	0.995245	hsa-miR-18b-5p	1	hsa-miR-155-3p	1
hsa-miR-3065-5p	0.995245	hsa-miR-1908-3p	1	hsa-miR-155-5p	1
hsa-miR-3074-3p	0.995245	hsa-miR-1908-5p	1	hsa-miR-1587	1
hsa-miR-3074-5p	0.995245	hsa-miR-1909-3p	1	hsa-miR-15a-3p	1
hsa-miR-30b-3p	0.995245	hsa-miR-1909-5p	1	hsa-miR-15a-5p	1
hsa-miR-30b-5p	0.995245	hsa-miR-190a-3p	1	hsa-miR-15b-3p	1
hsa-miR-30c-1-3p	0.995245	hsa-miR-190a-5p	1	hsa-miR-15b-5p	1
hsa-miR-30c-2-3p	0.995245	hsa-miR-190b	1	hsa-miR-1-5p	1
hsa-miR-30d-3p	0.995245	hsa-miR-1910-3p	1	hsa-miR-16-1-3p	1
hsa-miR-30e-3p	0.995245	hsa-miR-1910-5p	1	hsa-miR-16-2-3p	1
hsa-miR-3115	0.995245	hsa-miR-1911-3p	1	hsa-miR-16-5p	1
hsa-miR-3118	0.995245	hsa-miR-1911-5p	1	hsa-miR-17-3p	1
hsa-miR-3120-5p	0.995245	hsa-miR-1912	1	hsa-miR-17-5p	1
hsa-miR-3121-3p	0.995245	hsa-miR-1913	1	hsa-miR-181a-2-3p	1
hsa-miR-3122	0.995245	hsa-miR-191-3p	1	hsa-miR-181a-3p	1
hsa-miR-3123	0.995245	hsa-miR-1914-3p	1	hsa-miR-181a-5p	1
hsa-miR-3124-3p	0.995245	hsa-miR-1914-5p	1	hsa-miR-181b-2-3p	1
hsa-miR-3124-5p	0.995245	hsa-miR-1915-3p	1	hsa-miR-181b-3p	1
hsa-miR-3125	0.995245	hsa-miR-1915-5p	1	hsa-miR-181b-5p	1
hsa-miR-3126-3p	0.995245	hsa-miR-191-5p	1	hsa-miR-181c-3p	1
hsa-miR-3126-5p	0.995245	hsa-miR-192-3p	1	hsa-miR-181c-5p	1
hsa-miR-3127-3p	0.995245	hsa-miR-192-5p	1	hsa-miR-181d-3p	1
hsa-miR-3128	0.995245	hsa-miR-193a-3p	1	hsa-miR-181d-5p	1
hsa-miR-3129-3p	0.995245	hsa-miR-193a-5p	1	hsa-miR-182-3p	1
hsa-miR-3129-5p	0.995245	hsa-miR-193b-3p	1	hsa-miR-1825	1
hsa-miR-3130-3p	0.995245	hsa-miR-193b-5p	1	hsa-miR-182-5p	1
hsa-miR-3130-5p	0.995245	hsa-miR-194-3p	1	hsa-miR-1827	1
hsa-miR-3131	0.995245	hsa-miR-194-5p	1	hsa-miR-183-3p	1
hsa-miR-3132	0.995245	hsa-miR-195-3p	1	hsa-miR-183-5p	1
hsa-miR-3135a	0.995245	hsa-miR-195-5p	1	hsa-miR-184	1
hsa-miR-3135b	0.995245	hsa-miR-196a-3p	1	hsa-miR-185-3p	1
hsa-miR-3138	0.995245	hsa-miR-196a-5p	1	hsa-miR-185-5p	1
hsa-miR-3140-5p	0.995245	hsa-miR-196b-3p	1	hsa-miR-186-3p	1
hsa-miR-3141	0.995245	hsa-miR-196b-5p	1	hsa-miR-186-5p	1
hsa-miR-3142	0.995245	hsa-miR-1972	1	hsa-miR-187-3p	1
hsa-miR-3144-3p	0.995245	hsa-miR-1973	1	hsa-miR-187-5p	1
hsa-miR-3144-5p	0.995245	hsa-miR-197-3p	1	hsa-miR-188-3p	1
hsa-miR-3146	0.995245	hsa-miR-197-5p	1	hsa-miR-188-5p	1
hsa-miR-3149	0.995245	hsa-miR-1976	1	hsa-miR-18a-3p	1
hsa-miR-3150b-3p	0.995245	hsa-miR-198	1	hsa-miR-18a-5p	1
hsa-miR-3150b-5p	0.995245	hsa-miR-199a-3p, hsa-miR-199b-3p	1	hsa-miR-18b-3p	1
hsa-miR-3151-3p	0.995245	hsa-miR-199a-5p	1	hsa-miR-18b-5p	1
hsa-miR-3151-5p	0.995245	hsa-miR-199b-5p	1	hsa-miR-1908-3p	1
hsa-miR-3152-5p	0.995245	hsa-miR-19a-3p	1	hsa-miR-1908-5p	1
hsa-miR-3153	0.995245	hsa-miR-19a-5p	1	hsa-miR-1909-3p	1
hsa-miR-3154	0.995245	hsa-miR-19b-1-5p	1	hsa-miR-1909-5p	1
hsa-miR-3156-3p	0.995245	hsa-miR-19b-2-5p	1	hsa-miR-190a-3p	1
hsa-miR-3156-5p	0.995245	hsa-miR-19b-3p	1	hsa-miR-190a-5p	1
hsa-miR-3157-3p	0.995245	hsa-miR-200a-3p	1	hsa-miR-190b	1
hsa-miR-3157-5p	0.995245	hsa-miR-200a-5p	1	hsa-miR-1910-3p	1
hsa-miR-3159	0.995245	hsa-miR-200b-3p	1	hsa-miR-1910-5p	1
hsa-miR-31-5p	0.995245	hsa-miR-200b-5p	1	hsa-miR-1911-3p	1
hsa-miR-3160-3p	0.995245	hsa-miR-200c-3p	1	hsa-miR-1911-5p	1
hsa-miR-3161	0.995245	hsa-miR-200c-5p	1	hsa-miR-1912	1
hsa-miR-3162-3p	0.995245	hsa-miR-202-3p	1	hsa-miR-1913	1
hsa-miR-3162-5p	0.995245	hsa-miR-202-5p	1	hsa-miR-191-3p	1
hsa-miR-3165	0.995245	hsa-miR-203a-3p	1	hsa-miR-1914-3p	1
hsa-miR-3166	0.995245	hsa-miR-203a-5p	1	hsa-miR-1914-5p	1
hsa-miR-3167	0.995245	hsa-miR-203b-3p	1	hsa-miR-1915-3p	1
hsa-miR-3169	0.995245	hsa-miR-203b-5p	1	hsa-miR-1915-5p	1
hsa-miR-3170	0.995245	hsa-miR-204-3p	1	hsa-miR-191-5p	1
hsa-miR-3171	0.995245	hsa-miR-204-5p	1	hsa-miR-192-3p	1
hsa-miR-3173-3p	0.995245	hsa-miR-2052	1	hsa-miR-192-5p	1
hsa-miR-3174	0.995245	hsa-miR-2053	1	hsa-miR-193a-3p	1
hsa-miR-3175	0.995245	hsa-miR-205-3p	1	hsa-miR-193a-5p	1
hsa-miR-3177-5p	0.995245	hsa-miR-2054	1	hsa-miR-193b-3p	1
hsa-miR-3180	0.995245	hsa-miR-205-5p	1	hsa-miR-193b-5p	1
hsa-miR-3180-3p	0.995245	hsa-miR-206	1	hsa-miR-194-3p	1
hsa-miR-3182	0.995245	hsa-miR-208a-3p	1	hsa-miR-194-5p	1
hsa-miR-3183	0.995245	hsa-miR-208a-5p	1	hsa-miR-195-3p	1
hsa-miR-3184-3p	0.995245	hsa-miR-208b-3p	1	hsa-miR-195-5p	1
hsa-miR-3185	0.995245	hsa-miR-208b-5p	1	hsa-miR-196a-3p	1
hsa-miR-3186-3p	0.995245	hsa-miR-20a-3p	1	hsa-miR-196a-5p	1
hsa-miR-3186-5p	0.995245	hsa-miR-20a-5p	1	hsa-miR-196b-3p	1
hsa-miR-3187-3p	0.995245	hsa-miR-20b-3p	1	hsa-miR-196b-5p	1
hsa-miR-3189-3p	0.995245	hsa-miR-20b-5p	1	hsa-miR-1972	1
hsa-miR-3190-3p	0.995245	hsa-miR-210-3p	1	hsa-miR-1973	1
hsa-miR-3191-3p	0.995245	hsa-miR-210-5p	1	hsa-miR-197-3p	1
hsa-miR-3191-5p	0.995245	hsa-miR-2110	1	hsa-miR-197-5p	1
hsa-miR-3194-3p	0.995245	hsa-miR-2113	1	hsa-miR-1976	1
hsa-miR-3196	0.995245	hsa-miR-211-3p	1	hsa-miR-198	1
hsa-miR-3197	0.995245	hsa-miR-2114-3p	1	hsa-miR-199a-3p, hsa-miR-199b-3p	1
hsa-miR-3201	0.995245	hsa-miR-2114-5p	1	hsa-miR-199a-5p	1
hsa-miR-3202	0.995245	hsa-miR-2115-3p	1	hsa-miR-199b-5p	1
hsa-miR-320a	0.995245	hsa-miR-2115-5p	1	hsa-miR-19a-3p	1
hsa-miR-320e	0.995245	hsa-miR-211-5p	1	hsa-miR-19a-5p	1
hsa-miR-323a-3p	0.995245	hsa-miR-2116-3p	1	hsa-miR-19b-1-5p	1
hsa-miR-323b-3p	0.995245	hsa-miR-2116-5p	1	hsa-miR-19b-2-5p	1
hsa-miR-326	0.995245	hsa-miR-2117	1	hsa-miR-19b-3p	1
hsa-miR-328-5p	0.995245	hsa-miR-212-3p	1	hsa-miR-200a-3p	1
hsa-miR-329-5p	0.995245	hsa-miR-212-5p	1	hsa-miR-200a-5p	1
hsa-miR-330-3p	0.995245	hsa-miR-21-3p	1	hsa-miR-200b-3p	1
hsa-miR-335-3p	0.995245	hsa-miR-214-3p	1	hsa-miR-200b-5p	1
hsa-miR-335-5p	0.995245	hsa-miR-214-5p	1	hsa-miR-200c-3p	1
hsa-miR-337-3p	0.995245	hsa-miR-215-3p	1	hsa-miR-200c-5p	1
hsa-miR-338-3p	0.995245	hsa-miR-215-5p	1	hsa-miR-202-3p	1
hsa-miR-339-3p	0.995245	hsa-miR-21-5p	1	hsa-miR-202-5p	1
hsa-miR-339-5p	0.995245	hsa-miR-216a-3p	1	hsa-miR-203a-3p	1
hsa-miR-33a-3p	0.995245	hsa-miR-216a-5p	1	hsa-miR-203a-5p	1
hsa-miR-33a-5p	0.995245	hsa-miR-216b-3p	1	hsa-miR-203b-3p	1
hsa-miR-33b-3p	0.995245	hsa-miR-216b-5p	1	hsa-miR-203b-5p	1
hsa-miR-342-5p	0.995245	hsa-miR-217	1	hsa-miR-204-3p	1
hsa-miR-345-3p	0.995245	hsa-miR-218-1-3p	1	hsa-miR-204-5p	1
hsa-miR-346	0.995245	hsa-miR-218-2-3p	1	hsa-miR-2052	1
hsa-miR-34a-3p	0.995245	hsa-miR-218-5p	1	hsa-miR-2053	1
hsa-miR-34a-5p	0.995245	hsa-miR-219a-1-3p	1	hsa-miR-205-3p	1
hsa-miR-34b-3p	0.995245	hsa-miR-219a-2-3p	1	hsa-miR-2054	1
hsa-miR-34b-5p	0.995245	hsa-miR-219a-5p	1	hsa-miR-205-5p	1
hsa-miR-34c-3p	0.995245	hsa-miR-219b-3p	1	hsa-miR-206	1
hsa-miR-3529-3p	0.995245	hsa-miR-219b-5p	1	hsa-miR-208a-3p	1
hsa-miR-3529-5p	0.995245	hsa-miR-221-3p	1	hsa-miR-208a-5p	1
hsa-miR-3605-3p	0.995245	hsa-miR-221-5p	1	hsa-miR-208b-5p	1
hsa-miR-3605-5p	0.995245	hsa-miR-222-3p	1	hsa-miR-20a-3p	1
hsa-miR-3607-3p	0.995245	hsa-miR-222-5p	1	hsa-miR-20a-5p	1
hsa-miR-3607-5p	0.995245	hsa-miR-223-3p	1	hsa-miR-20b-3p	1
hsa-miR-3609	0.995245	hsa-miR-223-5p	1	hsa-miR-20b-5p	1
hsa-miR-3612	0.995245	hsa-miR-22-3p	1	hsa-miR-210-3p	1
hsa-miR-3613-5p	0.995245	hsa-miR-224-3p	1	hsa-miR-210-5p	1
hsa-miR-361-3p	0.995245	hsa-miR-224-5p	1	hsa-miR-2110	1
hsa-miR-3614-3p	0.995245	hsa-miR-22-5p	1	hsa-miR-2113	1
hsa-miR-3615	0.995245	hsa-miR-2276-3p	1	hsa-miR-211-3p	1
hsa-miR-3616-5p	0.995245	hsa-miR-2276-5p	1	hsa-miR-2114-3p	1
hsa-miR-3617-3p	0.995245	hsa-miR-2277-3p	1	hsa-miR-2114-5p	1
hsa-miR-3617-5p	0.995245	hsa-miR-2277-5p	1	hsa-miR-2115-5p	1
hsa-miR-3618	0.995245	hsa-miR-2278	1	hsa-miR-211-5p	1
hsa-miR-3619-5p	0.995245	hsa-miR-2355-3p	1	hsa-miR-2116-3p	1
hsa-miR-3620-5p	0.995245	hsa-miR-2355-5p	1	hsa-miR-2116-5p	1
hsa-miR-3621	0.995245	hsa-miR-2392	1	hsa-miR-212-3p	1
hsa-miR-3622a-3p	0.995245	hsa-miR-23a-3p	1	hsa-miR-212-5p	1
hsa-miR-3622a-5p	0.995245	hsa-miR-23a-5p	1	hsa-miR-21-3p	1
hsa-miR-3622b-3p	0.995245	hsa-miR-23b-3p	1	hsa-miR-214-3p	1
hsa-miR-3622b-5p	0.995245	hsa-miR-23b-5p	1	hsa-miR-214-5p	1
hsa-miR-362-5p	0.995245	hsa-miR-23c	1	hsa-miR-215-3p	1
hsa-miR-363-3p	0.995245	hsa-miR-24-1-5p	1	hsa-miR-215-5p	1
hsa-miR-363-5p	0.995245	hsa-miR-24-2-5p	1	hsa-miR-21-5p	1
hsa-miR-3649	0.995245	hsa-miR-24-3p	1	hsa-miR-216a-3p	1
hsa-miR-3651	0.995245	hsa-miR-2467-3p	1	hsa-miR-216a-5p	1
hsa-miR-3652	0.995245	hsa-miR-2467-5p	1	hsa-miR-216b-3p	1
hsa-miR-3653-3p	0.995245	hsa-miR-25-3p	1	hsa-miR-216b-5p	1
hsa-miR-3655	0.995245	hsa-miR-25-5p	1	hsa-miR-217	1
hsa-miR-3656	0.995245	hsa-miR-2681-3p	1	hsa-miR-218-1-3p	1
hsa-miR-3657	0.995245	hsa-miR-2681-5p	1	hsa-miR-218-2-3p	1
hsa-miR-3658	0.995245	hsa-miR-2682-3p	1	hsa-miR-218-5p	1
hsa-miR-3659	0.995245	hsa-miR-2682-5p	1	hsa-miR-219a-1-3p	1
hsa-miR-365a-3p, hsa-miR-365b-3p	0.995245	hsa-miR-26a-1-3p	1	hsa-miR-219a-2-3p	1
hsa-miR-365a-5p	0.995245	hsa-miR-26a-2-3p	1	hsa-miR-219a-5p	1
hsa-miR-3660	0.995245	hsa-miR-26a-5p	1	hsa-miR-219b-3p	1
hsa-miR-3661	0.995245	hsa-miR-26b-3p	1	hsa-miR-219b-5p	1
hsa-miR-3663-5p	0.995245	hsa-miR-26b-5p	1	hsa-miR-221-3p	1
hsa-miR-3664-3p	0.995245	hsa-miR-27a-3p	1	hsa-miR-221-5p	1
hsa-miR-3665	0.995245	hsa-miR-27a-5p	1	hsa-miR-222-3p	1
hsa-miR-3666	0.995245	hsa-miR-27b-3p	1	hsa-miR-222-5p	1
hsa-miR-3667-3p	0.995245	hsa-miR-27b-5p	1	hsa-miR-223-3p	1
hsa-miR-3667-5p	0.995245	hsa-miR-28-3p	1	hsa-miR-223-5p	1
hsa-miR-3670	0.995245	hsa-miR-28-5p	1	hsa-miR-22-3p	1
hsa-miR-367-3p	0.995245	hsa-miR-2861	1	hsa-miR-224-3p	1
hsa-miR-3674	0.995245	hsa-miR-2909	1	hsa-miR-224-5p	1
hsa-miR-3677-3p	0.995245	hsa-miR-296-3p	1	hsa-miR-22-5p	1
hsa-miR-3677-5p	0.995245	hsa-miR-296-5p	1	hsa-miR-2276-3p	1
hsa-miR-3679-5p	0.995245	hsa-miR-297	1	hsa-miR-2276-5p	1
hsa-miR-3680-3p	0.995245	hsa-miR-298	1	hsa-miR-2277-3p	1
hsa-miR-3682-3p	0.995245	hsa-miR-299-3p	1	hsa-miR-2277-5p	1
hsa-miR-3682-5p	0.995245	hsa-miR-299-5p	1	hsa-miR-2278	1
hsa-miR-3683	0.995245	hsa-miR-29a-3p	1	hsa-miR-2355-3p	1
hsa-miR-3688-3p	0.995245	hsa-miR-29a-5p	1	hsa-miR-2355-5p	1
hsa-miR-3689a-3p	0.995245	hsa-miR-29b-1-5p	1	hsa-miR-2392	1
hsa-miR-3689b-3p, hsa-miR-3689c	0.995245	hsa-miR-29b-2-5p	1	hsa-miR-23a-3p	1
hsa-miR-3689d	0.995245	hsa-miR-29b-3p	1	hsa-miR-23a-5p	1
hsa-miR-3690	0.995245	hsa-miR-29c-3p	1	hsa-miR-23b-3p	1
hsa-miR-3691-5p	0.995245	hsa-miR-29c-5p	1	hsa-miR-23b-5p	1
hsa-miR-3692-3p	0.995245	hsa-miR-300	1	hsa-miR-23c	1
hsa-miR-3692-5p	0.995245	hsa-miR-301a-3p	1	hsa-miR-24-1-5p	1
hsa-miR-369-5p	0.995245	hsa-miR-301a-5p	1	hsa-miR-24-2-5p	1
hsa-miR-370-5p	0.995245	hsa-miR-301b-3p	1	hsa-miR-24-3p	1
hsa-miR-3713	0.995245	hsa-miR-301b-5p	1	hsa-miR-2467-3p	1
hsa-miR-371a-3p	0.995245	hsa-miR-302a-3p	1	hsa-miR-2467-5p	1
hsa-miR-371a-5p	0.995245	hsa-miR-302a-5p	1	hsa-miR-25-3p	1
hsa-miR-371b-3p	0.995245	hsa-miR-302b-3p	1	hsa-miR-25-5p	1
hsa-miR-371b-5p	0.995245	hsa-miR-302b-5p	1	hsa-miR-2681-3p	1
hsa-miR-372-3p	0.995245	hsa-miR-302c-3p	1	hsa-miR-2681-5p	1
hsa-miR-372-5p	0.995245	hsa-miR-302c-5p	1	hsa-miR-2682-3p	1
hsa-miR-373-5p	0.995245	hsa-miR-302d-3p	1	hsa-miR-2682-5p	1
hsa-miR-374a-3p	0.995245	hsa-miR-302d-5p	1	hsa-miR-26a-1-3p	1
hsa-miR-374b-3p	0.995245	hsa-miR-302e	1	hsa-miR-26a-2-3p	1
hsa-miR-375	0.995245	hsa-miR-302f	1	hsa-miR-26a-5p	1
hsa-miR-376a-2-5p	0.995245	hsa-miR-3064-3p	1	hsa-miR-26b-3p	1
hsa-miR-376b-3p	0.995245	hsa-miR-3064-5p	1	hsa-miR-26b-5p	1
hsa-miR-377-3p	0.995245	hsa-miR-3065-3p	1	hsa-miR-27a-3p	1
hsa-miR-377-5p	0.995245	hsa-miR-3065-5p	1	hsa-miR-27a-5p	1
hsa-miR-378a-5p	0.995245	hsa-miR-3074-3p	1	hsa-miR-27b-3p	1
hsa-miR-378j	0.995245	hsa-miR-3074-5p	1	hsa-miR-27b-5p	1
hsa-miR-379-3p	0.995245	hsa-miR-30a-3p	1	hsa-miR-28-3p	1
hsa-miR-380-3p	0.995245	hsa-miR-30a-5p	1	hsa-miR-28-5p	1
hsa-miR-380-5p	0.995245	hsa-miR-30b-3p	1	hsa-miR-2861	1
hsa-miR-381-3p	0.995245	hsa-miR-30b-5p	1	hsa-miR-2909	1
hsa-miR-382-3p	0.995245	hsa-miR-30c-1-3p	1	hsa-miR-296-3p	1
hsa-miR-3907	0.995245	hsa-miR-30c-2-3p	1	hsa-miR-296-5p	1
hsa-miR-3908	0.995245	hsa-miR-30c-5p	1	hsa-miR-297	1
hsa-miR-3909	0.995245	hsa-miR-30d-3p	1	hsa-miR-298	1
hsa-miR-3911	0.995245	hsa-miR-30d-5p	1	hsa-miR-299-3p	1
hsa-miR-3912-5p	0.995245	hsa-miR-30e-3p	1	hsa-miR-299-5p	1
hsa-miR-3913-3p	0.995245	hsa-miR-30e-5p	1	hsa-miR-29a-3p	1
hsa-miR-3913-5p	0.995245	hsa-miR-3115	1	hsa-miR-29a-5p	1
hsa-miR-3916	0.995245	hsa-miR-3116	1	hsa-miR-29b-1-5p	1
hsa-miR-3917	0.995245	hsa-miR-3117-3p	1	hsa-miR-29b-2-5p	1
hsa-miR-3918	0.995245	hsa-miR-3117-5p	1	hsa-miR-29b-3p	1
hsa-miR-3919	0.995245	hsa-miR-3118	1	hsa-miR-29c-3p	1
hsa-miR-3920	0.995245	hsa-miR-3119	1	hsa-miR-29c-5p	1
hsa-miR-3922-5p	0.995245	hsa-miR-3120-3p	1	hsa-miR-300	1
hsa-miR-3926	0.995245	hsa-miR-3120-5p	1	hsa-miR-301a-3p	1
hsa-miR-3927-3p	0.995245	hsa-miR-3121-3p	1	hsa-miR-301a-5p	1
hsa-miR-3927-5p	0.995245	hsa-miR-3121-5p	1	hsa-miR-301b-3p	1
hsa-miR-3928-3p	0.995245	hsa-miR-3122	1	hsa-miR-301b-5p	1
hsa-miR-3928-5p	0.995245	hsa-miR-3123	1	hsa-miR-302a-3p	1
hsa-miR-3936	0.995245	hsa-miR-3124-3p	1	hsa-miR-302a-5p	1
hsa-miR-3937	0.995245	hsa-miR-3124-5p	1	hsa-miR-302b-3p	1
hsa-miR-3938	0.995245	hsa-miR-3125	1	hsa-miR-302b-5p	1
hsa-miR-3940-3p	0.995245	hsa-miR-3126-3p	1	hsa-miR-302c-3p	1
hsa-miR-3940-5p	0.995245	hsa-miR-3126-5p	1	hsa-miR-302c-5p	1
hsa-miR-3942-3p	0.995245	hsa-miR-3127-3p	1	hsa-miR-302d-5p	1
hsa-miR-3943	0.995245	hsa-miR-3127-5p	1	hsa-miR-302e	1
hsa-miR-3944-3p	0.995245	hsa-miR-3128	1	hsa-miR-302f	1
hsa-miR-3944-5p	0.995245	hsa-miR-3129-3p	1	hsa-miR-3064-3p	1
hsa-miR-3945	0.995245	hsa-miR-3129-5p	1	hsa-miR-3064-5p	1
hsa-miR-3972	0.995245	hsa-miR-3130-3p	1	hsa-miR-3065-3p	1
hsa-miR-3973	0.995245	hsa-miR-3130-5p	1	hsa-miR-3065-5p	1
hsa-miR-3977	0.995245	hsa-miR-3131	1	hsa-miR-3074-3p	1
hsa-miR-3978	0.995245	hsa-miR-3132	1	hsa-miR-3074-5p	1
hsa-miR-409-5p	0.995245	hsa-miR-3133	1	hsa-miR-30a-3p	1
hsa-miR-410-3p	0.995245	hsa-miR-3134	1	hsa-miR-30a-5p	1
hsa-miR-410-5p	0.995245	hsa-miR-3135a	1	hsa-miR-30b-3p	1
hsa-miR-411-3p	0.995245	hsa-miR-3135b	1	hsa-miR-30b-5p	1
hsa-miR-411-5p	0.995245	hsa-miR-3136-3p	1	hsa-miR-30c-1-3p	1
hsa-miR-412-3p	0.995245	hsa-miR-3136-5p	1	hsa-miR-30c-2-3p	1
hsa-miR-421	0.995245	hsa-miR-3137	1	hsa-miR-30c-5p	1
hsa-miR-423-3p	0.995245	hsa-miR-3138	1	hsa-miR-30d-3p	1
hsa-miR-423-5p	0.995245	hsa-miR-3139	1	hsa-miR-30d-5p	1
hsa-miR-424-3p	0.995245	hsa-miR-31-3p	1	hsa-miR-30e-3p	1
hsa-miR-4251	0.995245	hsa-miR-3140-3p	1	hsa-miR-30e-5p	1
hsa-miR-4252	0.995245	hsa-miR-3140-5p	1	hsa-miR-3115	1
hsa-miR-4253	0.995245	hsa-miR-3141	1	hsa-miR-3116	1
hsa-miR-425-3p	0.995245	hsa-miR-3142	1	hsa-miR-3117-3p	1
hsa-miR-4254	0.995245	hsa-miR-3143	1	hsa-miR-3117-5p	1
hsa-miR-425-5p	0.995245	hsa-miR-3144-3p	1	hsa-miR-3118	1
hsa-miR-4257	0.995245	hsa-miR-3144-5p	1	hsa-miR-3119	1
hsa-miR-4258	0.995245	hsa-miR-3145-3p	1	hsa-miR-3120-3p	1
hsa-miR-4260	0.995245	hsa-miR-3145-5p	1	hsa-miR-3120-5p	1
hsa-miR-4262	0.995245	hsa-miR-3146	1	hsa-miR-3121-3p	1
hsa-miR-4263	0.995245	hsa-miR-3147	1	hsa-miR-3121-5p	1
hsa-miR-4264	0.995245	hsa-miR-3148	1	hsa-miR-3122	1
hsa-miR-4266	0.995245	hsa-miR-3149	1	hsa-miR-3123	1
hsa-miR-4267	0.995245	hsa-miR-3150a-3p	1	hsa-miR-3124-3p	1
hsa-miR-4268	0.995245	hsa-miR-3150a-5p	1	hsa-miR-3124-5p	1
hsa-miR-4269	0.995245	hsa-miR-3150b-3p	1	hsa-miR-3125	1
hsa-miR-4270	0.995245	hsa-miR-3150b-5p	1	hsa-miR-3126-3p	1
hsa-miR-4271	0.995245	hsa-miR-3151-3p	1	hsa-miR-3126-5p	1
hsa-miR-4272	0.995245	hsa-miR-3151-5p	1	hsa-miR-3127-3p	1
hsa-miR-4273	0.995245	hsa-miR-3152-3p	1	hsa-miR-3127-5p	1
hsa-miR-4277	0.995245	hsa-miR-3152-5p	1	hsa-miR-3128	1
hsa-miR-4280	0.995245	hsa-miR-3153	1	hsa-miR-3129-3p	1
hsa-miR-4281	0.995245	hsa-miR-3154	1	hsa-miR-3129-5p	1
hsa-miR-4282	0.995245	hsa-miR-3155a	1	hsa-miR-3130-3p	1
hsa-miR-4284	0.995245	hsa-miR-3155b	1	hsa-miR-3130-5p	1
hsa-miR-4285	0.995245	hsa-miR-3156-3p	1	hsa-miR-3131	1
hsa-miR-4286	0.995245	hsa-miR-3156-5p	1	hsa-miR-3132	1
hsa-miR-4288	0.995245	hsa-miR-3157-3p	1	hsa-miR-3133	1
hsa-miR-429	0.995245	hsa-miR-3157-5p	1	hsa-miR-3134	1
hsa-miR-4290	0.995245	hsa-miR-3158-3p	1	hsa-miR-3135a	1
hsa-miR-4291	0.995245	hsa-miR-3158-5p	1	hsa-miR-3135b	1
hsa-miR-4292	0.995245	hsa-miR-3159	1	hsa-miR-3136-3p	1
hsa-miR-4293	0.995245	hsa-miR-31-5p	1	hsa-miR-3136-5p	1
hsa-miR-4295	0.995245	hsa-miR-3160-3p	1	hsa-miR-3137	1
hsa-miR-4296	0.995245	hsa-miR-3160-5p	1	hsa-miR-3138	1
hsa-miR-4298	0.995245	hsa-miR-3161	1	hsa-miR-3139	1
hsa-miR-4299	0.995245	hsa-miR-3162-3p	1	hsa-miR-31-3p	1
hsa-miR-4300	0.995245	hsa-miR-3162-5p	1	hsa-miR-3140-3p	1
hsa-miR-4304	0.995245	hsa-miR-3163	1	hsa-miR-3140-5p	1
hsa-miR-4306	0.995245	hsa-miR-3164	1	hsa-miR-3141	1
hsa-miR-4307	0.995245	hsa-miR-3165	1	hsa-miR-3142	1
hsa-miR-4308	0.995245	hsa-miR-3166	1	hsa-miR-3144-3p	1
hsa-miR-4309	0.995245	hsa-miR-3167	1	hsa-miR-3144-5p	1
hsa-miR-4310	0.995245	hsa-miR-3168	1	hsa-miR-3145-3p	1
hsa-miR-4311	0.995245	hsa-miR-3169	1	hsa-miR-3145-5p	1
hsa-miR-4313	0.995245	hsa-miR-3170	1	hsa-miR-3146	1
hsa-miR-4315	0.995245	hsa-miR-3171	1	hsa-miR-3147	1
hsa-miR-431-5p	0.995245	hsa-miR-3173-3p	1	hsa-miR-3148	1
hsa-miR-4317	0.995245	hsa-miR-3173-5p	1	hsa-miR-3149	1
hsa-miR-4319	0.995245	hsa-miR-3174	1	hsa-miR-3150a-3p	1
hsa-miR-432-3p	0.995245	hsa-miR-3175	1	hsa-miR-3150a-5p	1
hsa-miR-432-5p	0.995245	hsa-miR-3176	1	hsa-miR-3150b-3p	1
hsa-miR-4326	0.995245	hsa-miR-3177-3p	1	hsa-miR-3150b-5p	1
hsa-miR-4327	0.995245	hsa-miR-3177-5p	1	hsa-miR-3151-3p	1
hsa-miR-4328	0.995245	hsa-miR-3178	1	hsa-miR-3151-5p	1
hsa-miR-433-3p	0.995245	hsa-miR-3179	1	hsa-miR-3152-3p	1
hsa-miR-433-5p	0.995245	hsa-miR-3180	1	hsa-miR-3152-5p	1
hsa-miR-4417	0.995245	hsa-miR-3180-3p	1	hsa-miR-3153	1
hsa-miR-4418	0.995245	hsa-miR-3180-5p	1	hsa-miR-3154	1
hsa-miR-4419b	0.995245	hsa-miR-3181	1	hsa-miR-3155a	1
hsa-miR-4421	0.995245	hsa-miR-3182	1	hsa-miR-3155b	1
hsa-miR-4422	0.995245	hsa-miR-3183	1	hsa-miR-3156-3p	1
hsa-miR-4423-3p	0.995245	hsa-miR-3184-3p	1	hsa-miR-3156-5p	1
hsa-miR-4423-5p	0.995245	hsa-miR-3184-5p	1	hsa-miR-3157-3p	1
hsa-miR-4424	0.995245	hsa-miR-3185	1	hsa-miR-3157-5p	1
hsa-miR-4425	0.995245	hsa-miR-3186-3p	1	hsa-miR-3158-3p	1
hsa-miR-4426	0.995245	hsa-miR-3186-5p	1	hsa-miR-3158-5p	1
hsa-miR-4427	0.995245	hsa-miR-3187-3p	1	hsa-miR-3159	1
hsa-miR-4428	0.995245	hsa-miR-3187-5p	1	hsa-miR-31-5p	1
hsa-miR-4429	0.995245	hsa-miR-3188	1	hsa-miR-3160-3p	1
hsa-miR-4430	0.995245	hsa-miR-3189-3p	1	hsa-miR-3160-5p	1
hsa-miR-4431	0.995245	hsa-miR-3189-5p	1	hsa-miR-3161	1
hsa-miR-4432	0.995245	hsa-miR-3190-3p	1	hsa-miR-3162-3p	1
hsa-miR-4433a-3p	0.995245	hsa-miR-3190-5p	1	hsa-miR-3162-5p	1
hsa-miR-4433b-3p	0.995245	hsa-miR-3191-3p	1	hsa-miR-3163	1
hsa-miR-4435	0.995245	hsa-miR-3191-5p	1	hsa-miR-3164	1
hsa-miR-4436a	0.995245	hsa-miR-3192-3p	1	hsa-miR-3165	1
hsa-miR-4436b-3p	0.995245	hsa-miR-3192-5p	1	hsa-miR-3167	1
hsa-miR-4436b-5p	0.995245	hsa-miR-3193	1	hsa-miR-3168	1
hsa-miR-4437	0.995245	hsa-miR-3194-3p	1	hsa-miR-3169	1
hsa-miR-4439	0.995245	hsa-miR-3194-5p	1	hsa-miR-3170	1
hsa-miR-4440	0.995245	hsa-miR-3195	1	hsa-miR-3171	1
hsa-miR-4442	0.995245	hsa-miR-3196	1	hsa-miR-3173-3p	1
hsa-miR-4444	0.995245	hsa-miR-3197	1	hsa-miR-3173-5p	1
hsa-miR-4445-5p	0.995245	hsa-miR-3198	1	hsa-miR-3174	1
hsa-miR-4446-3p	0.995245	hsa-miR-3199	1	hsa-miR-3175	1
hsa-miR-4446-5p	0.995245	hsa-miR-3200-3p	1	hsa-miR-3176	1
hsa-miR-4447	0.995245	hsa-miR-3200-5p	1	hsa-miR-3177-3p	1
hsa-miR-4448	0.995245	hsa-miR-3201	1	hsa-miR-3177-5p	1
hsa-miR-4450	0.995245	hsa-miR-3202	1	hsa-miR-3178	1
hsa-miR-4451	0.995245	hsa-miR-320a	1	hsa-miR-3179	1
hsa-miR-4453	0.995245	hsa-miR-320b	1	hsa-miR-3180	1
hsa-miR-4454	0.995245	hsa-miR-320c	1	hsa-miR-3180-3p	1
hsa-miR-4455	0.995245	hsa-miR-320d	1	hsa-miR-3180-5p	1
hsa-miR-4457	0.995245	hsa-miR-320e	1	hsa-miR-3181	1
hsa-miR-4458	0.995245	hsa-miR-323a-3p	1	hsa-miR-3182	1
hsa-miR-4459	0.995245	hsa-miR-323a-5p	1	hsa-miR-3183	1
hsa-miR-4460	0.995245	hsa-miR-323b-3p	1	hsa-miR-3184-3p	1
hsa-miR-4462	0.995245	hsa-miR-323b-5p	1	hsa-miR-3184-5p	1
hsa-miR-4463	0.995245	hsa-miR-32-3p	1	hsa-miR-3185	1
hsa-miR-4464	0.995245	hsa-miR-324-3p	1	hsa-miR-3186-3p	1
hsa-miR-4465	0.995245	hsa-miR-324-5p	1	hsa-miR-3186-5p	1
hsa-miR-4466	0.995245	hsa-miR-325	1	hsa-miR-3187-3p	1
hsa-miR-4467	0.995245	hsa-miR-32-5p	1	hsa-miR-3187-5p	1
hsa-miR-4468	0.995245	hsa-miR-326	1	hsa-miR-3188	1
hsa-miR-4470	0.995245	hsa-miR-328-3p	1	hsa-miR-3189-3p	1
hsa-miR-4471	0.995245	hsa-miR-328-5p	1	hsa-miR-3189-5p	1
hsa-miR-4472	0.995245	hsa-miR-329-3p	1	hsa-miR-3190-3p	1
hsa-miR-4474-5p	0.995245	hsa-miR-329-5p	1	hsa-miR-3190-5p	1
hsa-miR-4475	0.995245	hsa-miR-330-3p	1	hsa-miR-3191-3p	1
hsa-miR-4477a	0.995245	hsa-miR-330-5p	1	hsa-miR-3191-5p	1
hsa-miR-4478	0.995245	hsa-miR-331-3p	1	hsa-miR-3192-3p	1
hsa-miR-4479	0.995245	hsa-miR-331-5p	1	hsa-miR-3192-5p	1
hsa-miR-448	0.995245	hsa-miR-335-3p	1	hsa-miR-3193	1
hsa-miR-4481	0.995245	hsa-miR-335-5p	1	hsa-miR-3194-3p	1
hsa-miR-4482-3p	0.995245	hsa-miR-337-3p	1	hsa-miR-3194-5p	1
hsa-miR-4482-5p	0.995245	hsa-miR-337-5p	1	hsa-miR-3195	1
hsa-miR-4483	0.995245	hsa-miR-338-3p	1	hsa-miR-3196	1
hsa-miR-4484	0.995245	hsa-miR-338-5p	1	hsa-miR-3197	1
hsa-miR-4485-3p	0.995245	hsa-miR-339-3p	1	hsa-miR-3198	1
hsa-miR-4485-5p	0.995245	hsa-miR-339-5p	1	hsa-miR-3199	1
hsa-miR-4486	0.995245	hsa-miR-33a-3p	1	hsa-miR-3200-3p	1
hsa-miR-4487	0.995245	hsa-miR-33a-5p	1	hsa-miR-3200-5p	1
hsa-miR-4490	0.995245	hsa-miR-33b-3p	1	hsa-miR-3201	1
hsa-miR-4492	0.995245	hsa-miR-33b-5p	1	hsa-miR-3202	1
hsa-miR-4493	0.995245	hsa-miR-340-3p	1	hsa-miR-320a	1
hsa-miR-4494	0.995245	hsa-miR-340-5p	1	hsa-miR-320b	1
hsa-miR-4495	0.995245	hsa-miR-342-3p	1	hsa-miR-320c	1
hsa-miR-4496	0.995245	hsa-miR-342-5p	1	hsa-miR-320d	1
hsa-miR-4497	0.995245	hsa-miR-345-3p	1	hsa-miR-320e	1
hsa-miR-4499	0.995245	hsa-miR-345-5p	1	hsa-miR-323a-3p	1
hsa-miR-449c-3p	0.995245	hsa-miR-346	1	hsa-miR-323a-5p	1
hsa-miR-449c-5p	0.995245	hsa-miR-34a-3p	1	hsa-miR-323b-3p	1
hsa-miR-4501	0.995245	hsa-miR-34a-5p	1	hsa-miR-323b-5p	1
hsa-miR-4503	0.995245	hsa-miR-34b-3p	1	hsa-miR-32-3p	1
hsa-miR-4504	0.995245	hsa-miR-34b-5p	1	hsa-miR-324-3p	1
hsa-miR-4505	0.995245	hsa-miR-34c-3p	1	hsa-miR-324-5p	1
hsa-miR-4506	0.995245	hsa-miR-34c-5p	1	hsa-miR-325	1
hsa-miR-4509	0.995245	hsa-miR-3529-3p	1	hsa-miR-32-5p	1
hsa-miR-450a-1-3p	0.995245	hsa-miR-3529-5p	1	hsa-miR-326	1
hsa-miR-450a-2-3p	0.995245	hsa-miR-3591-3p	1	hsa-miR-328-3p	1
hsa-miR-450b-3p	0.995245	hsa-miR-3591-5p	1	hsa-miR-328-5p	1
hsa-miR-450b-5p	0.995245	hsa-miR-3605-3p	1	hsa-miR-329-3p	1
hsa-miR-4510	0.995245	hsa-miR-3605-5p	1	hsa-miR-329-5p	1
hsa-miR-4511	0.995245	hsa-miR-3606-3p	1	hsa-miR-330-3p	1
hsa-miR-4512	0.995245	hsa-miR-3606-5p	1	hsa-miR-330-5p	1
hsa-miR-4515	0.995245	hsa-miR-3607-3p	1	hsa-miR-331-3p	1
hsa-miR-4516	0.995245	hsa-miR-3607-5p	1	hsa-miR-331-5p	1
hsa-miR-4517	0.995245	hsa-miR-3609	1	hsa-miR-335-3p	1
hsa-miR-4519	0.995245	hsa-miR-3610	1	hsa-miR-335-5p	1
hsa-miR-451b	0.995245	hsa-miR-3611	1	hsa-miR-337-3p	1
hsa-miR-4520-2-3p	0.995245	hsa-miR-3612	1	hsa-miR-337-5p	1
hsa-miR-4521	0.995245	hsa-miR-3613-3p	1	hsa-miR-338-3p	1
hsa-miR-452-3p	0.995245	hsa-miR-3613-5p	1	hsa-miR-338-5p	1
hsa-miR-4524a-3p	0.995245	hsa-miR-361-3p	1	hsa-miR-339-3p	1
hsa-miR-4524b-3p	0.995245	hsa-miR-3614-3p	1	hsa-miR-339-5p	1
hsa-miR-4524b-5p	0.995245	hsa-miR-3614-5p	1	hsa-miR-33a-3p	1
hsa-miR-4525	0.995245	hsa-miR-3615	1	hsa-miR-33a-5p	1
hsa-miR-452-5p	0.995245	hsa-miR-361-5p	1	hsa-miR-33b-3p	1
hsa-miR-4526	0.995245	hsa-miR-3616-3p	1	hsa-miR-33b-5p	1
hsa-miR-4527	0.995245	hsa-miR-3616-5p	1	hsa-miR-340-3p	1
hsa-miR-4528	0.995245	hsa-miR-3617-3p	1	hsa-miR-340-5p	1
hsa-miR-4529-3p	0.995245	hsa-miR-3617-5p	1	hsa-miR-342-3p	1
hsa-miR-4529-5p	0.995245	hsa-miR-3618	1	hsa-miR-342-5p	1
hsa-miR-4530	0.995245	hsa-miR-3619-3p	1	hsa-miR-345-3p	1
hsa-miR-4531	0.995245	hsa-miR-3619-5p	1	hsa-miR-345-5p	1
hsa-miR-4532	0.995245	hsa-miR-3620-3p	1	hsa-miR-346	1
hsa-miR-4533	0.995245	hsa-miR-3620-5p	1	hsa-miR-34a-3p	1
hsa-miR-4534	0.995245	hsa-miR-3621	1	hsa-miR-34a-5p	1
hsa-miR-4535	0.995245	hsa-miR-3622a-3p	1	hsa-miR-34b-3p	1
hsa-miR-4536-3p	0.995245	hsa-miR-3622a-5p	1	hsa-miR-34b-5p	1
hsa-miR-4537	0.995245	hsa-miR-3622b-3p	1	hsa-miR-34c-3p	1
hsa-miR-4539	0.995245	hsa-miR-3622b-5p	1	hsa-miR-34c-5p	1
hsa-miR-4540	0.995245	hsa-miR-362-3p	1	hsa-miR-3529-3p	1
hsa-miR-454-3p	0.995245	hsa-miR-362-5p	1	hsa-miR-3529-5p	1
hsa-miR-454-5p	0.995245	hsa-miR-363-3p	1	hsa-miR-3591-3p	1
hsa-miR-455-3p	0.995245	hsa-miR-363-5p	1	hsa-miR-3591-5p	1
hsa-miR-4632-3p	0.995245	hsa-miR-3646	1	hsa-miR-3605-3p	1
hsa-miR-4632-5p	0.995245	hsa-miR-3648	1	hsa-miR-3605-5p	1
hsa-miR-4633-3p	0.995245	hsa-miR-3649	1	hsa-miR-3606-3p	1
hsa-miR-4633-5p	0.995245	hsa-miR-3650	1	hsa-miR-3606-5p	1
hsa-miR-4634	0.995245	hsa-miR-3651	1	hsa-miR-3607-3p	1
hsa-miR-4635	0.995245	hsa-miR-3652	1	hsa-miR-3607-5p	1
hsa-miR-4636	0.995245	hsa-miR-3653-3p	1	hsa-miR-3609	1
hsa-miR-4637	0.995245	hsa-miR-3653-5p	1	hsa-miR-3610	1
hsa-miR-4638-5p	0.995245	hsa-miR-3654	1	hsa-miR-3611	1
hsa-miR-4641	0.995245	hsa-miR-3655	1	hsa-miR-3612	1
hsa-miR-4642	0.995245	hsa-miR-3656	1	hsa-miR-3613-3p	1
hsa-miR-4644	0.995245	hsa-miR-3657	1	hsa-miR-3613-5p	1
hsa-miR-4645-3p	0.995245	hsa-miR-3658	1	hsa-miR-361-3p	1
hsa-miR-4645-5p	0.995245	hsa-miR-3659	1	hsa-miR-3614-3p	1
hsa-miR-4646-3p	0.995245	hsa-miR-365a-3p, hsa-miR-365b-3p	1	hsa-miR-3614-5p	1
hsa-miR-4646-5p	0.995245	hsa-miR-365a-5p	1	hsa-miR-3615	1
hsa-miR-4649-3p	0.995245	hsa-miR-365b-5p	1	hsa-miR-361-5p	1
hsa-miR-4649-5p	0.995245	hsa-miR-3660	1	hsa-miR-3616-3p	1
hsa-miR-4650-3p	0.995245	hsa-miR-3661	1	hsa-miR-3616-5p	1
hsa-miR-4650-5p	0.995245	hsa-miR-3662	1	hsa-miR-3617-3p	1
hsa-miR-4651	0.995245	hsa-miR-3663-3p	1	hsa-miR-3617-5p	1
hsa-miR-4652-3p	0.995245	hsa-miR-3663-5p	1	hsa-miR-3618	1
hsa-miR-4652-5p	0.995245	hsa-miR-3664-3p	1	hsa-miR-3619-3p	1
hsa-miR-4653-3p	0.995245	hsa-miR-3664-5p	1	hsa-miR-3619-5p	1
hsa-miR-4653-5p	0.995245	hsa-miR-3665	1	hsa-miR-3620-3p	1
hsa-miR-4655-3p	0.995245	hsa-miR-3666	1	hsa-miR-3620-5p	1
hsa-miR-4655-5p	0.995245	hsa-miR-3667-3p	1	hsa-miR-3621	1
hsa-miR-4656	0.995245	hsa-miR-3667-5p	1	hsa-miR-3622a-3p	1
hsa-miR-4657	0.995245	hsa-miR-3668	1	hsa-miR-3622a-5p	1
hsa-miR-4658	0.995245	hsa-miR-3670	1	hsa-miR-3622b-3p	1
hsa-miR-4659a-3p	0.995245	hsa-miR-3671	1	hsa-miR-3622b-5p	1
hsa-miR-4659a-5p	0.995245	hsa-miR-3672	1	hsa-miR-362-3p	1
hsa-miR-4659b-3p	0.995245	hsa-miR-367-3p	1	hsa-miR-362-5p	1
hsa-miR-466	0.995245	hsa-miR-3674	1	hsa-miR-363-3p	1
hsa-miR-4661-3p	0.995245	hsa-miR-3675-3p	1	hsa-miR-363-5p	1
hsa-miR-4661-5p	0.995245	hsa-miR-3675-5p	1	hsa-miR-3646	1
hsa-miR-4662a-5p	0.995245	hsa-miR-367-5p	1	hsa-miR-3648	1
hsa-miR-4664-3p	0.995245	hsa-miR-3677-3p	1	hsa-miR-3649	1
hsa-miR-4664-5p	0.995245	hsa-miR-3677-5p	1	hsa-miR-3650	1
hsa-miR-4665-5p	0.995245	hsa-miR-3678-3p	1	hsa-miR-3651	1
hsa-miR-4666a-5p	0.995245	hsa-miR-3678-5p	1	hsa-miR-3652	1
hsa-miR-4667-3p	0.995245	hsa-miR-3679-3p	1	hsa-miR-3653-3p	1
hsa-miR-4668-3p	0.995245	hsa-miR-3679-5p	1	hsa-miR-3653-5p	1
hsa-miR-4668-5p	0.995245	hsa-miR-3680-3p	1	hsa-miR-3654	1
hsa-miR-4670-5p	0.995245	hsa-miR-3680-5p	1	hsa-miR-3655	1
hsa-miR-4671-3p	0.995245	hsa-miR-3681-3p	1	hsa-miR-3656	1
hsa-miR-4671-5p	0.995245	hsa-miR-3681-5p	1	hsa-miR-3657	1
hsa-miR-4675	0.995245	hsa-miR-3682-3p	1	hsa-miR-3658	1
hsa-miR-4676-3p	0.995245	hsa-miR-3682-5p	1	hsa-miR-3659	1
hsa-miR-4677-3p	0.995245	hsa-miR-3683	1	hsa-miR-365a-3p, hsa-miR-365b-3p	1
hsa-miR-4680-5p	0.995245	hsa-miR-3684	1	hsa-miR-365a-5p	1
hsa-miR-4682	0.995245	hsa-miR-3685	1	hsa-miR-365b-5p	1
hsa-miR-4684-3p	0.995245	hsa-miR-3686	1	hsa-miR-3660	1
hsa-miR-4687-3p	0.995245	hsa-miR-3687	1	hsa-miR-3661	1
hsa-miR-4688	0.995245	hsa-miR-3688-3p	1	hsa-miR-3662	1
hsa-miR-4689	0.995245	hsa-miR-3688-5p	1	hsa-miR-3663-3p	1
hsa-miR-4690-5p	0.995245	hsa-miR-3689a-3p	1	hsa-miR-3663-5p	1
hsa-miR-4691-3p	0.995245	hsa-miR-3689a-5p, hsa-miR-3689b-5p, hsa-miR-3689e	1	hsa-miR-3664-3p	1
hsa-miR-4691-5p	0.995245	hsa-miR-3689b-3p, hsa-miR-3689c	1	hsa-miR-3664-5p	1
hsa-miR-4692	0.995245	hsa-miR-3689d	1	hsa-miR-3665	1
hsa-miR-4693-3p	0.995245	hsa-miR-3689f	1	hsa-miR-3666	1
hsa-miR-4694-5p	0.995245	hsa-miR-3690	1	hsa-miR-3667-3p	1
hsa-miR-4695-3p	0.995245	hsa-miR-3691-3p	1	hsa-miR-3667-5p	1
hsa-miR-4695-5p	0.995245	hsa-miR-3691-5p	1	hsa-miR-3668	1
hsa-miR-4696	0.995245	hsa-miR-3692-3p	1	hsa-miR-3671	1
hsa-miR-4697-5p	0.995245	hsa-miR-3692-5p	1	hsa-miR-3672	1
hsa-miR-4699-5p	0.995245	hsa-miR-369-3p	1	hsa-miR-367-3p	1
hsa-miR-4701-3p	0.995245	hsa-miR-369-5p	1	hsa-miR-3674	1
hsa-miR-4701-5p	0.995245	hsa-miR-370-3p	1	hsa-miR-3675-3p	1
hsa-miR-4704-3p	0.995245	hsa-miR-370-5p	1	hsa-miR-3675-5p	1
hsa-miR-4706	0.995245	hsa-miR-3713	1	hsa-miR-367-5p	1
hsa-miR-4708-3p	0.995245	hsa-miR-3714	1	hsa-miR-3677-3p	1
hsa-miR-4709-3p	0.995245	hsa-miR-371a-3p	1	hsa-miR-3677-5p	1
hsa-miR-4709-5p	0.995245	hsa-miR-371a-5p	1	hsa-miR-3678-3p	1
hsa-miR-4710	0.995245	hsa-miR-371b-3p	1	hsa-miR-3678-5p	1
hsa-miR-4711-3p	0.995245	hsa-miR-371b-5p	1	hsa-miR-3679-3p	1
hsa-miR-4711-5p	0.995245	hsa-miR-372-3p	1	hsa-miR-3679-5p	1
hsa-miR-4713-3p	0.995245	hsa-miR-372-5p	1	hsa-miR-3680-3p	1
hsa-miR-4714-5p	0.995245	hsa-miR-373-3p	1	hsa-miR-3680-5p	1
hsa-miR-4715-5p	0.995245	hsa-miR-373-5p	1	hsa-miR-3681-3p	1
hsa-miR-4716-3p	0.995245	hsa-miR-374a-3p	1	hsa-miR-3681-5p	1
hsa-miR-4720-3p	0.995245	hsa-miR-374a-5p	1	hsa-miR-3682-3p	1
hsa-miR-4720-5p	0.995245	hsa-miR-374b-3p	1	hsa-miR-3682-5p	1
hsa-miR-4721	0.995245	hsa-miR-374b-5p	1	hsa-miR-3683	1
hsa-miR-4722-3p	0.995245	hsa-miR-374c-3p	1	hsa-miR-3684	1
hsa-miR-4723-3p	0.995245	hsa-miR-374c-5p	1	hsa-miR-3685	1
hsa-miR-4723-5p	0.995245	hsa-miR-375	1	hsa-miR-3686	1
hsa-miR-4724-3p	0.995245	hsa-miR-376a-2-5p	1	hsa-miR-3687	1
hsa-miR-4725-5p	0.995245	hsa-miR-376a-3p	1	hsa-miR-3688-3p	1
hsa-miR-4727-3p	0.995245	hsa-miR-376a-5p	1	hsa-miR-3688-5p	1
hsa-miR-4728-5p	0.995245	hsa-miR-376b-3p	1	hsa-miR-3689a-3p	1
hsa-miR-4730	0.995245	hsa-miR-376b-5p	1	hsa-miR-3689a-5p, hsa-miR-3689b-5p, hsa-miR-3689e	1
hsa-miR-4731-5p	0.995245	hsa-miR-376c-3p	1	hsa-miR-3689b-3p, hsa-miR-3689c	1
hsa-miR-4732-3p	0.995245	hsa-miR-376c-5p	1	hsa-miR-3689d	1
hsa-miR-4732-5p	0.995245	hsa-miR-377-3p	1	hsa-miR-3689f	1
hsa-miR-4733-5p	0.995245	hsa-miR-377-5p	1	hsa-miR-3690	1
hsa-miR-4734	0.995245	hsa-miR-378a-3p	1	hsa-miR-3691-3p	1
hsa-miR-4735-3p	0.995245	hsa-miR-378a-5p	1	hsa-miR-3691-5p	1
hsa-miR-4736	0.995245	hsa-miR-378b	1	hsa-miR-3692-3p	1
hsa-miR-4737	0.995245	hsa-miR-378c	1	hsa-miR-3692-5p	1
hsa-miR-4738-3p	0.995245	hsa-miR-378d	1	hsa-miR-369-3p	1
hsa-miR-4738-5p	0.995245	hsa-miR-378e	1	hsa-miR-369-5p	1
hsa-miR-4739	0.995245	hsa-miR-378f	1	hsa-miR-370-3p	1
hsa-miR-4740-3p	0.995245	hsa-miR-378g	1	hsa-miR-370-5p	1
hsa-miR-4741	0.995245	hsa-miR-378h	1	hsa-miR-3713	1
hsa-miR-4742-3p	0.995245	hsa-miR-378i	1	hsa-miR-3714	1
hsa-miR-4745-3p	0.995245	hsa-miR-378j	1	hsa-miR-371a-3p	1
hsa-miR-4746-5p	0.995245	hsa-miR-379-3p	1	hsa-miR-371a-5p	1
hsa-miR-4747-3p	0.995245	hsa-miR-379-5p	1	hsa-miR-371b-3p	1
hsa-miR-4748	0.995245	hsa-miR-380-3p	1	hsa-miR-371b-5p	1
hsa-miR-4751	0.995245	hsa-miR-380-5p	1	hsa-miR-372-3p	1
hsa-miR-4752	0.995245	hsa-miR-381-3p	1	hsa-miR-372-5p	1
hsa-miR-4753-3p	0.995245	hsa-miR-381-5p	1	hsa-miR-373-3p	1
hsa-miR-4755-3p	0.995245	hsa-miR-382-3p	1	hsa-miR-373-5p	1
hsa-miR-4755-5p	0.995245	hsa-miR-382-5p	1	hsa-miR-374a-3p	1
hsa-miR-4756-3p	0.995245	hsa-miR-383-3p	1	hsa-miR-374a-5p	1
hsa-miR-4757-5p	0.995245	hsa-miR-383-5p	1	hsa-miR-374b-3p	1
hsa-miR-4758-3p	0.995245	hsa-miR-384	1	hsa-miR-374b-5p	1
hsa-miR-4759	0.995245	hsa-miR-3907	1	hsa-miR-374c-3p	1
hsa-miR-4760-3p	0.995245	hsa-miR-3908	1	hsa-miR-374c-5p	1
hsa-miR-4761-3p	0.995245	hsa-miR-3909	1	hsa-miR-375	1
hsa-miR-4761-5p	0.995245	hsa-miR-3910	1	hsa-miR-376a-2-5p	1
hsa-miR-4762-3p	0.995245	hsa-miR-3911	1	hsa-miR-376a-3p	1
hsa-miR-4763-3p	0.995245	hsa-miR-3912-3p	1	hsa-miR-376a-5p	1
hsa-miR-4763-5p	0.995245	hsa-miR-3912-5p	1	hsa-miR-376b-3p	1
hsa-miR-4764-3p	0.995245	hsa-miR-3913-3p	1	hsa-miR-376b-5p	1
hsa-miR-4764-5p	0.995245	hsa-miR-3913-5p	1	hsa-miR-376c-3p	1
hsa-miR-4767	0.995245	hsa-miR-3914	1	hsa-miR-376c-5p	1
hsa-miR-4769-5p	0.995245	hsa-miR-3915	1	hsa-miR-377-3p	1
hsa-miR-4772-3p	0.995245	hsa-miR-3916	1	hsa-miR-377-5p	1
hsa-miR-4772-5p	0.995245	hsa-miR-3917	1	hsa-miR-378a-3p	1
hsa-miR-4773	0.995245	hsa-miR-3918	1	hsa-miR-378a-5p	1
hsa-miR-4774-3p	0.995245	hsa-miR-3919	1	hsa-miR-378b	1
hsa-miR-4774-5p	0.995245	hsa-miR-3920	1	hsa-miR-378c	1
hsa-miR-4775	0.995245	hsa-miR-3921	1	hsa-miR-378d	1
hsa-miR-4776-3p	0.995245	hsa-miR-3922-3p	1	hsa-miR-378e	1
hsa-miR-4776-5p	0.995245	hsa-miR-3922-5p	1	hsa-miR-378f	1
hsa-miR-4777-3p	0.995245	hsa-miR-3923	1	hsa-miR-378g	1
hsa-miR-4777-5p	0.995245	hsa-miR-3924	1	hsa-miR-378h	1
hsa-miR-4778-5p	0.995245	hsa-miR-3925-3p	1	hsa-miR-378i	1
hsa-miR-4779	0.995245	hsa-miR-3925-5p	1	hsa-miR-378j	1
hsa-miR-4781-3p	0.995245	hsa-miR-3926	1	hsa-miR-379-3p	1
hsa-miR-4781-5p	0.995245	hsa-miR-3927-3p	1	hsa-miR-379-5p	1
hsa-miR-4783-3p	0.995245	hsa-miR-3927-5p	1	hsa-miR-380-3p	1
hsa-miR-4783-5p	0.995245	hsa-miR-3928-3p	1	hsa-miR-380-5p	1
hsa-miR-4785	0.995245	hsa-miR-3928-5p	1	hsa-miR-381-3p	1
hsa-miR-4786-3p	0.995245	hsa-miR-3929	1	hsa-miR-381-5p	1
hsa-miR-4786-5p	0.995245	hsa-miR-3934-3p	1	hsa-miR-382-3p	1
hsa-miR-4788	0.995245	hsa-miR-3934-5p	1	hsa-miR-382-5p	1
hsa-miR-4789-3p	0.995245	hsa-miR-3935	1	hsa-miR-383-3p	1
hsa-miR-4789-5p	0.995245	hsa-miR-3936	1	hsa-miR-383-5p	1
hsa-miR-4790-5p	0.995245	hsa-miR-3937	1	hsa-miR-384	1
hsa-miR-4792	0.995245	hsa-miR-3938	1	hsa-miR-3907	1
hsa-miR-4793-3p	0.995245	hsa-miR-3939	1	hsa-miR-3908	1
hsa-miR-4794	0.995245	hsa-miR-3940-3p	1	hsa-miR-3909	1
hsa-miR-4795-3p	0.995245	hsa-miR-3940-5p	1	hsa-miR-3910	1
hsa-miR-4795-5p	0.995245	hsa-miR-3941	1	hsa-miR-3911	1
hsa-miR-4796-3p	0.995245	hsa-miR-3942-3p	1	hsa-miR-3912-3p	1
hsa-miR-4797-5p	0.995245	hsa-miR-3942-5p	1	hsa-miR-3912-5p	1
hsa-miR-4798-3p	0.995245	hsa-miR-3943	1	hsa-miR-3913-3p	1
hsa-miR-4799-3p	0.995245	hsa-miR-3944-3p	1	hsa-miR-3913-5p	1
hsa-miR-4800-3p	0.995245	hsa-miR-3944-5p	1	hsa-miR-3914	1
hsa-miR-4800-5p	0.995245	hsa-miR-3945	1	hsa-miR-3915	1
hsa-miR-4801	0.995245	hsa-miR-3960	1	hsa-miR-3916	1
hsa-miR-4802-3p	0.995245	hsa-miR-3972	1	hsa-miR-3917	1
hsa-miR-4802-5p	0.995245	hsa-miR-3973	1	hsa-miR-3918	1
hsa-miR-4803	0.995245	hsa-miR-3974	1	hsa-miR-3919	1
hsa-miR-4804-5p	0.995245	hsa-miR-3975	1	hsa-miR-3920	1
hsa-miR-483-3p	0.995245	hsa-miR-3976	1	hsa-miR-3921	1
hsa-miR-483-5p	0.995245	hsa-miR-3977	1	hsa-miR-3922-3p	1
hsa-miR-485-3p	0.995245	hsa-miR-3978	1	hsa-miR-3922-5p	1
hsa-miR-485-5p	0.995245	hsa-miR-409-3p	1	hsa-miR-3923	1
hsa-miR-486-3p	0.995245	hsa-miR-409-5p	1	hsa-miR-3924	1
hsa-miR-486-5p	0.995245	hsa-miR-410-3p	1	hsa-miR-3925-3p	1
hsa-miR-487a-3p	0.995245	hsa-miR-410-5p	1	hsa-miR-3925-5p	1
hsa-miR-487b-3p	0.995245	hsa-miR-411-3p	1	hsa-miR-3926	1
hsa-miR-487b-5p	0.995245	hsa-miR-411-5p	1	hsa-miR-3927-3p	1
hsa-miR-488-5p	0.995245	hsa-miR-412-3p	1	hsa-miR-3928-3p	1
hsa-miR-489-3p	0.995245	hsa-miR-412-5p	1	hsa-miR-3928-5p	1
hsa-miR-489-5p	0.995245	hsa-miR-421	1	hsa-miR-3929	1
hsa-miR-490-3p	0.995245	hsa-miR-422a	1	hsa-miR-3934-3p	1
hsa-miR-493-5p	0.995245	hsa-miR-423-3p	1	hsa-miR-3934-5p	1
hsa-miR-495-5p	0.995245	hsa-miR-423-5p	1	hsa-miR-3935	1
hsa-miR-497-3p	0.995245	hsa-miR-424-3p	1	hsa-miR-3936	1
hsa-miR-498	0.995245	hsa-miR-424-5p	1	hsa-miR-3937	1
hsa-miR-4999-3p	0.995245	hsa-miR-4251	1	hsa-miR-3938	1
hsa-miR-4999-5p	0.995245	hsa-miR-4252	1	hsa-miR-3939	1
hsa-miR-499a-3p	0.995245	hsa-miR-4253	1	hsa-miR-3940-3p	1
hsa-miR-499b-3p	0.995245	hsa-miR-425-3p	1	hsa-miR-3940-5p	1
hsa-miR-499b-5p	0.995245	hsa-miR-4254	1	hsa-miR-3941	1
hsa-miR-5000-5p	0.995245	hsa-miR-4255	1	hsa-miR-3942-3p	1
hsa-miR-5001-3p	0.995245	hsa-miR-425-5p	1	hsa-miR-3942-5p	1
hsa-miR-5001-5p	0.995245	hsa-miR-4256	1	hsa-miR-3943	1
hsa-miR-5002-3p	0.995245	hsa-miR-4257	1	hsa-miR-3944-3p	1
hsa-miR-5002-5p	0.995245	hsa-miR-4258	1	hsa-miR-3944-5p	1
hsa-miR-5003-3p	0.995245	hsa-miR-4259	1	hsa-miR-3945	1
hsa-miR-5003-5p	0.995245	hsa-miR-4260	1	hsa-miR-3960	1
hsa-miR-5004-3p	0.995245	hsa-miR-4261	1	hsa-miR-3972	1
hsa-miR-5004-5p	0.995245	hsa-miR-4262	1	hsa-miR-3973	1
hsa-miR-5006-3p	0.995245	hsa-miR-4263	1	hsa-miR-3974	1
hsa-miR-5006-5p	0.995245	hsa-miR-4264	1	hsa-miR-3975	1
hsa-miR-5007-3p	0.995245	hsa-miR-4265	1	hsa-miR-3976	1
hsa-miR-5007-5p	0.995245	hsa-miR-4266	1	hsa-miR-3977	1
hsa-miR-5008-3p	0.995245	hsa-miR-4267	1	hsa-miR-3978	1
hsa-miR-5009-3p	0.995245	hsa-miR-4268	1	hsa-miR-409-3p	1
hsa-miR-5009-5p	0.995245	hsa-miR-4269	1	hsa-miR-409-5p	1
hsa-miR-500a-3p	0.995245	hsa-miR-4270	1	hsa-miR-410-3p	1
hsa-miR-500a-5p	0.995245	hsa-miR-4271	1	hsa-miR-410-5p	1
hsa-miR-5010-3p	0.995245	hsa-miR-4272	1	hsa-miR-411-3p	1
hsa-miR-5010-5p	0.995245	hsa-miR-4273	1	hsa-miR-411-5p	1
hsa-miR-5011-3p	0.995245	hsa-miR-4274	1	hsa-miR-412-3p	1
hsa-miR-5011-5p	0.995245	hsa-miR-4275	1	hsa-miR-412-5p	1
hsa-miR-501-3p	0.995245	hsa-miR-4276	1	hsa-miR-421	1
hsa-miR-501-5p	0.995245	hsa-miR-4277	1	hsa-miR-422a	1
hsa-miR-502-3p	0.995245	hsa-miR-4278	1	hsa-miR-423-3p	1
hsa-miR-502-5p	0.995245	hsa-miR-4279	1	hsa-miR-423-5p	1
hsa-miR-503-5p	0.995245	hsa-miR-4280	1	hsa-miR-424-3p	1
hsa-miR-504-3p	0.995245	hsa-miR-4281	1	hsa-miR-424-5p	1
hsa-miR-504-5p	0.995245	hsa-miR-4282	1	hsa-miR-4251	1
hsa-miR-5047	0.995245	hsa-miR-4283	1	hsa-miR-4252	1
hsa-miR-505-3p	0.995245	hsa-miR-4284	1	hsa-miR-4253	1
hsa-miR-505-5p	0.995245	hsa-miR-4285	1	hsa-miR-425-3p	1
hsa-miR-506-3p	0.995245	hsa-miR-4286	1	hsa-miR-4254	1
hsa-miR-506-5p	0.995245	hsa-miR-4287	1	hsa-miR-4255	1
hsa-miR-507	0.995245	hsa-miR-4288	1	hsa-miR-425-5p	1
hsa-miR-508-5p	0.995245	hsa-miR-4289	1	hsa-miR-4257	1
hsa-miR-5087	0.995245	hsa-miR-429	1	hsa-miR-4258	1
hsa-miR-5088-3p	0.995245	hsa-miR-4290	1	hsa-miR-4259	1
hsa-miR-5088-5p	0.995245	hsa-miR-4291	1	hsa-miR-4260	1
hsa-miR-5089-3p	0.995245	hsa-miR-4292	1	hsa-miR-4261	1
hsa-miR-5090	0.995245	hsa-miR-4293	1	hsa-miR-4263	1
hsa-miR-509-3-5p	0.995245	hsa-miR-4294	1	hsa-miR-4264	1
hsa-miR-5094	0.995245	hsa-miR-4295	1	hsa-miR-4265	1
hsa-miR-509-5p	0.995245	hsa-miR-4296	1	hsa-miR-4266	1
hsa-miR-5096	0.995245	hsa-miR-4297	1	hsa-miR-4267	1
hsa-miR-5100	0.995245	hsa-miR-4298	1	hsa-miR-4268	1
hsa-miR-510-3p	0.995245	hsa-miR-4299	1	hsa-miR-4269	1
hsa-miR-510-5p	0.995245	hsa-miR-4300	1	hsa-miR-4270	1
hsa-miR-511-3p	0.995245	hsa-miR-4301	1	hsa-miR-4271	1
hsa-miR-511-5p	0.995245	hsa-miR-4302	1	hsa-miR-4272	1
hsa-miR-513a-3p	0.995245	hsa-miR-4303	1	hsa-miR-4273	1
hsa-miR-513a-5p	0.995245	hsa-miR-4304	1	hsa-miR-4274	1
hsa-miR-513b-3p	0.995245	hsa-miR-4305	1	hsa-miR-4276	1
hsa-miR-513b-5p	0.995245	hsa-miR-4306	1	hsa-miR-4277	1
hsa-miR-513c-3p	0.995245	hsa-miR-4307	1	hsa-miR-4278	1
hsa-miR-513c-5p	0.995245	hsa-miR-4308	1	hsa-miR-4279	1
hsa-miR-514a-5p	0.995245	hsa-miR-4309	1	hsa-miR-4280	1
hsa-miR-514b-3p	0.995245	hsa-miR-4310	1	hsa-miR-4281	1
hsa-miR-514b-5p	0.995245	hsa-miR-4311	1	hsa-miR-4282	1
hsa-miR-515-3p	0.995245	hsa-miR-4312	1	hsa-miR-4283	1
hsa-miR-515-5p	0.995245	hsa-miR-4313	1	hsa-miR-4284	1
hsa-miR-516a-5p	0.995245	hsa-miR-431-3p	1	hsa-miR-4285	1
hsa-miR-516b-5p	0.995245	hsa-miR-4314	1	hsa-miR-4286	1
hsa-miR-517-5p	0.995245	hsa-miR-4315	1	hsa-miR-4287	1
hsa-miR-517a-3p, hsa-miR-517b-3p	0.995245	hsa-miR-431-5p	1	hsa-miR-4288	1
hsa-miR-517c-3p	0.995245	hsa-miR-4316	1	hsa-miR-4289	1
hsa-miR-5187-3p	0.995245	hsa-miR-4317	1	hsa-miR-429	1
hsa-miR-5187-5p	0.995245	hsa-miR-4318	1	hsa-miR-4290	1
hsa-miR-5188	0.995245	hsa-miR-4319	1	hsa-miR-4291	1
hsa-miR-5189-5p	0.995245	hsa-miR-4320	1	hsa-miR-4292	1
hsa-miR-518a-3p	0.995245	hsa-miR-4321	1	hsa-miR-4293	1
hsa-miR-518f-3p	0.995245	hsa-miR-4322	1	hsa-miR-4294	1
hsa-miR-5191	0.995245	hsa-miR-4323	1	hsa-miR-4295	1
hsa-miR-5192	0.995245	hsa-miR-432-3p	1	hsa-miR-4296	1
hsa-miR-5193	0.995245	hsa-miR-4324	1	hsa-miR-4297	1
hsa-miR-5194	0.995245	hsa-miR-4325	1	hsa-miR-4298	1
hsa-miR-5195-3p	0.995245	hsa-miR-432-5p	1	hsa-miR-4299	1
hsa-miR-5196-5p	0.995245	hsa-miR-4326	1	hsa-miR-4300	1
hsa-miR-5197-3p	0.995245	hsa-miR-4327	1	hsa-miR-4302	1
hsa-miR-5197-5p	0.995245	hsa-miR-4328	1	hsa-miR-4303	1
hsa-miR-519b-3p	0.995245	hsa-miR-4329	1	hsa-miR-4304	1
hsa-miR-519c-5p, hsa-miR-523-5p, hsa-miR-518e-5p, hsa-miR-522-5p, hsa-miR-519a-5p, hsa-miR-519b-5p	0.995245	hsa-miR-4330	1	hsa-miR-4305	1
hsa-miR-519d-5p	0.995245	hsa-miR-433-3p	1	hsa-miR-4306	1
hsa-miR-519e-3p	0.995245	hsa-miR-433-5p	1	hsa-miR-4307	1
hsa-miR-519e-5p	0.995245	hsa-miR-4417	1	hsa-miR-4308	1
hsa-miR-520a-3p	0.995245	hsa-miR-4418	1	hsa-miR-4309	1
hsa-miR-520a-5p	0.995245	hsa-miR-4419a	1	hsa-miR-4310	1
hsa-miR-520b	0.995245	hsa-miR-4419b	1	hsa-miR-4311	1
hsa-miR-520c-3p	0.995245	hsa-miR-4420	1	hsa-miR-4312	1
hsa-miR-520f-3p	0.995245	hsa-miR-4421	1	hsa-miR-4313	1
hsa-miR-520f-5p	0.995245	hsa-miR-4422	1	hsa-miR-431-3p	1
hsa-miR-520g-3p	0.995245	hsa-miR-4423-3p	1	hsa-miR-4314	1
hsa-miR-520h	0.995245	hsa-miR-4423-5p	1	hsa-miR-4315	1
hsa-miR-521	0.995245	hsa-miR-4424	1	hsa-miR-431-5p	1
hsa-miR-522-3p	0.995245	hsa-miR-4425	1	hsa-miR-4316	1
hsa-miR-524-3p	0.995245	hsa-miR-4426	1	hsa-miR-4317	1
hsa-miR-524-5p	0.995245	hsa-miR-4427	1	hsa-miR-4318	1
hsa-miR-525-5p	0.995245	hsa-miR-4428	1	hsa-miR-4319	1
hsa-miR-526b-3p	0.995245	hsa-miR-4429	1	hsa-miR-4320	1
hsa-miR-527, hsa-miR-518a-5p	0.995245	hsa-miR-4430	1	hsa-miR-4321	1
hsa-miR-532-3p	0.995245	hsa-miR-4431	1	hsa-miR-4322	1
hsa-miR-539-3p	0.995245	hsa-miR-4432	1	hsa-miR-4323	1
hsa-miR-542-3p	0.995245	hsa-miR-4433a-3p	1	hsa-miR-432-3p	1
hsa-miR-542-5p	0.995245	hsa-miR-4433a-5p	1	hsa-miR-4324	1
hsa-miR-543	0.995245	hsa-miR-4433b-3p	1	hsa-miR-4325	1
hsa-miR-544a	0.995245	hsa-miR-4433b-5p	1	hsa-miR-432-5p	1
hsa-miR-545-3p	0.995245	hsa-miR-4434	1	hsa-miR-4326	1
hsa-miR-545-5p	0.995245	hsa-miR-4435	1	hsa-miR-4327	1
hsa-miR-548a-3p	0.995245	hsa-miR-4436a	1	hsa-miR-4328	1
hsa-miR-548aa, hsa-miR-548t-3p	0.995245	hsa-miR-4436b-3p	1	hsa-miR-4329	1
hsa-miR-548ad-3p	0.995245	hsa-miR-4436b-5p	1	hsa-miR-4330	1
hsa-miR-548ae-3p	0.995245	hsa-miR-4437	1	hsa-miR-433-3p	1
hsa-miR-548aj-3p	0.995245	hsa-miR-4438	1	hsa-miR-433-5p	1
hsa-miR-548al	0.995245	hsa-miR-4439	1	hsa-miR-4417	1
hsa-miR-548am-3p	0.995245	hsa-miR-4440	1	hsa-miR-4418	1
hsa-miR-548an	0.995245	hsa-miR-4441	1	hsa-miR-4419a	1
hsa-miR-548ao-5p	0.995245	hsa-miR-4442	1	hsa-miR-4419b	1
hsa-miR-548ap-5p	0.995245	hsa-miR-4443	1	hsa-miR-4420	1
hsa-miR-548ar-3p	0.995245	hsa-miR-4444	1	hsa-miR-4421	1
hsa-miR-548ar-5p	0.995245	hsa-miR-4445-3p	1	hsa-miR-4422	1
hsa-miR-548as-3p	0.995245	hsa-miR-4445-5p	1	hsa-miR-4423-3p	1
hsa-miR-548au-5p	0.995245	hsa-miR-4446-3p	1	hsa-miR-4423-5p	1
hsa-miR-548av-3p	0.995245	hsa-miR-4446-5p	1	hsa-miR-4424	1
hsa-miR-548ax	0.995245	hsa-miR-4447	1	hsa-miR-4425	1
hsa-miR-548ay-3p	0.995245	hsa-miR-4448	1	hsa-miR-4426	1
hsa-miR-548az-3p	0.995245	hsa-miR-4449	1	hsa-miR-4427	1
hsa-miR-548az-5p	0.995245	hsa-miR-4450	1	hsa-miR-4428	1
hsa-miR-548b-3p	0.995245	hsa-miR-4451	1	hsa-miR-4429	1
hsa-miR-548ba	0.995245	hsa-miR-4452	1	hsa-miR-4430	1
hsa-miR-548bb-5p	0.995245	hsa-miR-4453	1	hsa-miR-4431	1
hsa-miR-548c-5p, hsa-miR-548o-5p, hsa-miR-548am-5p	0.995245	hsa-miR-4454	1	hsa-miR-4432	1
hsa-miR-548e-3p	0.995245	hsa-miR-4455	1	hsa-miR-4433a-3p	1
hsa-miR-548e-5p	0.995245	hsa-miR-4456	1	hsa-miR-4433a-5p	1
hsa-miR-548g-3p	0.995245	hsa-miR-4457	1	hsa-miR-4433b-3p	1
hsa-miR-548h-5p	0.995245	hsa-miR-4458	1	hsa-miR-4433b-5p	1
hsa-miR-548i	0.995245	hsa-miR-4459	1	hsa-miR-4435	1
hsa-miR-548j-5p	0.995245	hsa-miR-4460	1	hsa-miR-4436a	1
hsa-miR-548l	0.995245	hsa-miR-4461	1	hsa-miR-4436b-3p	1
hsa-miR-548q	0.995245	hsa-miR-4462	1	hsa-miR-4436b-5p	1
hsa-miR-548u	0.995245	hsa-miR-4463	1	hsa-miR-4437	1
hsa-miR-548w	0.995245	hsa-miR-4464	1	hsa-miR-4438	1
hsa-miR-548y	0.995245	hsa-miR-4465	1	hsa-miR-4439	1
hsa-miR-548z, hsa-miR-548h-3p	0.995245	hsa-miR-4466	1	hsa-miR-4440	1
hsa-miR-550a-3-5p	0.995245	hsa-miR-4467	1	hsa-miR-4441	1
hsa-miR-550a-3p	0.995245	hsa-miR-4468	1	hsa-miR-4442	1
hsa-miR-550b-3p	0.995245	hsa-miR-4469	1	hsa-miR-4443	1
hsa-miR-551a	0.995245	hsa-miR-4470	1	hsa-miR-4444	1
hsa-miR-551b-3p	0.995245	hsa-miR-4471	1	hsa-miR-4445-3p	1
hsa-miR-552-5p	0.995245	hsa-miR-4472	1	hsa-miR-4445-5p	1
hsa-miR-553	0.995245	hsa-miR-4473	1	hsa-miR-4446-3p	1
hsa-miR-554	0.995245	hsa-miR-4474-3p	1	hsa-miR-4446-5p	1
hsa-miR-556-3p	0.995245	hsa-miR-4474-5p	1	hsa-miR-4447	1
hsa-miR-556-5p	0.995245	hsa-miR-4475	1	hsa-miR-4448	1
hsa-miR-557	0.995245	hsa-miR-4476	1	hsa-miR-4449	1
hsa-miR-5571-3p	0.995245	hsa-miR-4477a	1	hsa-miR-4450	1
hsa-miR-5579-3p	0.995245	hsa-miR-4477b	1	hsa-miR-4451	1
hsa-miR-5579-5p	0.995245	hsa-miR-4478	1	hsa-miR-4452	1
hsa-miR-5580-3p	0.995245	hsa-miR-4479	1	hsa-miR-4453	1
hsa-miR-5580-5p	0.995245	hsa-miR-448	1	hsa-miR-4454	1
hsa-miR-5581-3p	0.995245	hsa-miR-4480	1	hsa-miR-4455	1
hsa-miR-5581-5p	0.995245	hsa-miR-4481	1	hsa-miR-4456	1
hsa-miR-5582-3p	0.995245	hsa-miR-4482-3p	1	hsa-miR-4458	1
hsa-miR-5583-5p	0.995245	hsa-miR-4482-5p	1	hsa-miR-4459	1
hsa-miR-5584-5p	0.995245	hsa-miR-4483	1	hsa-miR-4460	1
hsa-miR-5585-3p	0.995245	hsa-miR-4484	1	hsa-miR-4461	1
hsa-miR-5585-5p	0.995245	hsa-miR-4485-3p	1	hsa-miR-4462	1
hsa-miR-5586-3p	0.995245	hsa-miR-4485-5p	1	hsa-miR-4463	1
hsa-miR-5586-5p	0.995245	hsa-miR-4486	1	hsa-miR-4464	1
hsa-miR-5587-5p	0.995245	hsa-miR-4487	1	hsa-miR-4465	1
hsa-miR-5588-5p	0.995245	hsa-miR-4488	1	hsa-miR-4466	1
hsa-miR-5589-3p	0.995245	hsa-miR-4489	1	hsa-miR-4467	1
hsa-miR-5589-5p	0.995245	hsa-miR-4490	1	hsa-miR-4468	1
hsa-miR-559	0.995245	hsa-miR-4491	1	hsa-miR-4469	1
hsa-miR-5590-3p	0.995245	hsa-miR-4492	1	hsa-miR-4470	1
hsa-miR-5590-5p	0.995245	hsa-miR-4493	1	hsa-miR-4471	1
hsa-miR-5591-3p	0.995245	hsa-miR-4494	1	hsa-miR-4472	1
hsa-miR-561-3p	0.995245	hsa-miR-4495	1	hsa-miR-4473	1
hsa-miR-561-5p	0.995245	hsa-miR-4496	1	hsa-miR-4474-3p	1
hsa-miR-562	0.995245	hsa-miR-4497	1	hsa-miR-4474-5p	1
hsa-miR-564	0.995245	hsa-miR-4498	1	hsa-miR-4475	1
hsa-miR-566	0.995245	hsa-miR-4499	1	hsa-miR-4476	1
hsa-miR-568	0.995245	hsa-miR-449a	1	hsa-miR-4477a	1
hsa-miR-5683	0.995245	hsa-miR-449b-3p	1	hsa-miR-4477b	1
hsa-miR-5685	0.995245	hsa-miR-449b-5p	1	hsa-miR-4478	1
hsa-miR-5687	0.995245	hsa-miR-449c-3p	1	hsa-miR-4479	1
hsa-miR-5688	0.995245	hsa-miR-449c-5p	1	hsa-miR-448	1
hsa-miR-569	0.995245	hsa-miR-4500	1	hsa-miR-4480	1
hsa-miR-5690	0.995245	hsa-miR-4501	1	hsa-miR-4481	1
hsa-miR-5691	0.995245	hsa-miR-4502	1	hsa-miR-4482-3p	1
hsa-miR-5692b	0.995245	hsa-miR-4503	1	hsa-miR-4482-5p	1
hsa-miR-5692c	0.995245	hsa-miR-4504	1	hsa-miR-4483	1
hsa-miR-5693	0.995245	hsa-miR-4505	1	hsa-miR-4484	1
hsa-miR-5694	0.995245	hsa-miR-4506	1	hsa-miR-4485-3p	1
hsa-miR-5697	0.995245	hsa-miR-4507	1	hsa-miR-4485-5p	1
hsa-miR-5698	0.995245	hsa-miR-4508	1	hsa-miR-4486	1
hsa-miR-5699-3p	0.995245	hsa-miR-4509	1	hsa-miR-4487	1
hsa-miR-5700	0.995245	hsa-miR-450a-1-3p	1	hsa-miR-4488	1
hsa-miR-5701	0.995245	hsa-miR-450a-2-3p	1	hsa-miR-4489	1
hsa-miR-5702	0.995245	hsa-miR-450a-5p	1	hsa-miR-4490	1
hsa-miR-5703	0.995245	hsa-miR-450b-3p	1	hsa-miR-4491	1
hsa-miR-570-3p	0.995245	hsa-miR-450b-5p	1	hsa-miR-4492	1
hsa-miR-5704	0.995245	hsa-miR-4510	1	hsa-miR-4493	1
hsa-miR-5706	0.995245	hsa-miR-4511	1	hsa-miR-4494	1
hsa-miR-571	0.995245	hsa-miR-4512	1	hsa-miR-4495	1
hsa-miR-572	0.995245	hsa-miR-4513	1	hsa-miR-4496	1
hsa-miR-5739	0.995245	hsa-miR-4514	1	hsa-miR-4497	1
hsa-miR-575	0.995245	hsa-miR-4515	1	hsa-miR-4498	1
hsa-miR-576-3p	0.995245	hsa-miR-4516	1	hsa-miR-4499	1
hsa-miR-576-5p	0.995245	hsa-miR-4517	1	hsa-miR-449a	1
hsa-miR-577	0.995245	hsa-miR-4518	1	hsa-miR-449b-3p	1
hsa-miR-578	0.995245	hsa-miR-4519	1	hsa-miR-449b-5p	1
hsa-miR-5787	0.995245	hsa-miR-451a	1	hsa-miR-449c-3p	1
hsa-miR-579-3p	0.995245	hsa-miR-451b	1	hsa-miR-449c-5p	1
hsa-miR-579-5p	0.995245	hsa-miR-4520-2-3p	1	hsa-miR-4500	1
hsa-miR-580-3p	0.995245	hsa-miR-4520-3p	1	hsa-miR-4501	1
hsa-miR-581	0.995245	hsa-miR-4520-5p	1	hsa-miR-4502	1
hsa-miR-582-5p	0.995245	hsa-miR-4521	1	hsa-miR-4503	1
hsa-miR-583	0.995245	hsa-miR-4522	1	hsa-miR-4504	1
hsa-miR-584-5p	0.995245	hsa-miR-4523	1	hsa-miR-4505	1
hsa-miR-585-5p	0.995245	hsa-miR-452-3p	1	hsa-miR-4506	1
hsa-miR-586	0.995245	hsa-miR-4524a-3p	1	hsa-miR-4507	1
hsa-miR-587	0.995245	hsa-miR-4524a-5p	1	hsa-miR-4508	1
hsa-miR-589-3p	0.995245	hsa-miR-4524b-3p	1	hsa-miR-4509	1
hsa-miR-589-5p	0.995245	hsa-miR-4524b-5p	1	hsa-miR-450a-1-3p	1
hsa-miR-591	0.995245	hsa-miR-4525	1	hsa-miR-450a-2-3p	1
hsa-miR-593-3p	0.995245	hsa-miR-452-5p	1	hsa-miR-450a-5p	1
hsa-miR-596	0.995245	hsa-miR-4526	1	hsa-miR-450b-3p	1
hsa-miR-597-5p	0.995245	hsa-miR-4527	1	hsa-miR-450b-5p	1
hsa-miR-599	0.995245	hsa-miR-4528	1	hsa-miR-4510	1
hsa-miR-602	0.995245	hsa-miR-4529-3p	1	hsa-miR-4511	1
hsa-miR-605-3p	0.995245	hsa-miR-4529-5p	1	hsa-miR-4512	1
hsa-miR-605-5p	0.995245	hsa-miR-4530	1	hsa-miR-4513	1
hsa-miR-6068	0.995245	hsa-miR-4531	1	hsa-miR-4514	1
hsa-miR-607	0.995245	hsa-miR-4532	1	hsa-miR-4515	1
hsa-miR-6071	0.995245	hsa-miR-4533	1	hsa-miR-4516	1
hsa-miR-6072	0.995245	hsa-miR-4534	1	hsa-miR-4517	1
hsa-miR-6075	0.995245	hsa-miR-4535	1	hsa-miR-4518	1
hsa-miR-6076	0.995245	hsa-miR-4536-3p	1	hsa-miR-4519	1
hsa-miR-6077	0.995245	hsa-miR-4536-5p	1	hsa-miR-451a	1
hsa-miR-6078	0.995245	hsa-miR-4537	1	hsa-miR-451b	1
hsa-miR-6079	0.995245	hsa-miR-4538	1	hsa-miR-4520-2-3p	1
hsa-miR-6080	0.995245	hsa-miR-4539	1	hsa-miR-4520-3p	1
hsa-miR-6081	0.995245	hsa-miR-4540	1	hsa-miR-4520-5p	1
hsa-miR-6082	0.995245	hsa-miR-454-3p	1	hsa-miR-4521	1
hsa-miR-6084	0.995245	hsa-miR-454-5p	1	hsa-miR-4522	1
hsa-miR-6085	0.995245	hsa-miR-455-3p	1	hsa-miR-4523	1
hsa-miR-6086	0.995245	hsa-miR-455-5p	1	hsa-miR-452-3p	1
hsa-miR-6088	0.995245	hsa-miR-4632-3p	1	hsa-miR-4524a-3p	1
hsa-miR-6090	0.995245	hsa-miR-4632-5p	1	hsa-miR-4524a-5p	1
hsa-miR-6124	0.995245	hsa-miR-4633-3p	1	hsa-miR-4524b-3p	1
hsa-miR-6125	0.995245	hsa-miR-4633-5p	1	hsa-miR-4524b-5p	1
hsa-miR-6127	0.995245	hsa-miR-4634	1	hsa-miR-4525	1
hsa-miR-6128	0.995245	hsa-miR-4635	1	hsa-miR-452-5p	1
hsa-miR-6129	0.995245	hsa-miR-4636	1	hsa-miR-4526	1
hsa-miR-6130	0.995245	hsa-miR-4637	1	hsa-miR-4527	1
hsa-miR-6131	0.995245	hsa-miR-4638-3p	1	hsa-miR-4528	1
hsa-miR-6132	0.995245	hsa-miR-4638-5p	1	hsa-miR-4529-3p	1
hsa-miR-6133	0.995245	hsa-miR-4639-3p	1	hsa-miR-4529-5p	1
hsa-miR-6134	0.995245	hsa-miR-4639-5p	1	hsa-miR-4530	1
hsa-miR-614	0.995245	hsa-miR-4640-3p	1	hsa-miR-4531	1
hsa-miR-615-3p	0.995245	hsa-miR-4640-5p	1	hsa-miR-4532	1
hsa-miR-615-5p	0.995245	hsa-miR-4641	1	hsa-miR-4533	1
hsa-miR-616-3p	0.995245	hsa-miR-4642	1	hsa-miR-4534	1
hsa-miR-6165	0.995245	hsa-miR-4643	1	hsa-miR-4535	1
hsa-miR-618	0.995245	hsa-miR-4644	1	hsa-miR-4536-3p	1
hsa-miR-619-3p	0.995245	hsa-miR-4645-3p	1	hsa-miR-4536-5p	1
hsa-miR-620	0.995245	hsa-miR-4645-5p	1	hsa-miR-4537	1
hsa-miR-621	0.995245	hsa-miR-4646-3p	1	hsa-miR-4538	1
hsa-miR-623	0.995245	hsa-miR-4646-5p	1	hsa-miR-4539	1
hsa-miR-625-5p	0.995245	hsa-miR-4647	1	hsa-miR-4540	1
hsa-miR-627-3p	0.995245	hsa-miR-4648	1	hsa-miR-454-3p	1
hsa-miR-627-5p	0.995245	hsa-miR-4649-3p	1	hsa-miR-454-5p	1
hsa-miR-628-3p	0.995245	hsa-miR-4649-5p	1	hsa-miR-455-3p	1
hsa-miR-628-5p	0.995245	hsa-miR-4650-3p	1	hsa-miR-455-5p	1
hsa-miR-629-3p	0.995245	hsa-miR-4650-5p	1	hsa-miR-4632-3p	1
hsa-miR-630	0.995245	hsa-miR-4651	1	hsa-miR-4632-5p	1
hsa-miR-632	0.995245	hsa-miR-4652-3p	1	hsa-miR-4633-3p	1
hsa-miR-633	0.995245	hsa-miR-4652-5p	1	hsa-miR-4633-5p	1
hsa-miR-635	0.995245	hsa-miR-4653-3p	1	hsa-miR-4634	1
hsa-miR-636	0.995245	hsa-miR-4653-5p	1	hsa-miR-4635	1
hsa-miR-638	0.995245	hsa-miR-4654	1	hsa-miR-4637	1
hsa-miR-640	0.995245	hsa-miR-4655-3p	1	hsa-miR-4638-3p	1
hsa-miR-641	0.995245	hsa-miR-4655-5p	1	hsa-miR-4638-5p	1
hsa-miR-642a-5p	0.995245	hsa-miR-4656	1	hsa-miR-4639-3p	1
hsa-miR-642b-3p	0.995245	hsa-miR-4657	1	hsa-miR-4639-5p	1
hsa-miR-643	0.995245	hsa-miR-4658	1	hsa-miR-4640-3p	1
hsa-miR-644a	0.995245	hsa-miR-4659a-3p	1	hsa-miR-4640-5p	1
hsa-miR-645	0.995245	hsa-miR-4659a-5p	1	hsa-miR-4641	1
hsa-miR-649	0.995245	hsa-miR-4659b-3p	1	hsa-miR-4642	1
hsa-miR-6499-5p	0.995245	hsa-miR-4659b-5p	1	hsa-miR-4643	1
hsa-miR-650	0.995245	hsa-miR-466	1	hsa-miR-4644	1
hsa-miR-6500-5p	0.995245	hsa-miR-4660	1	hsa-miR-4645-3p	1
hsa-miR-6501-3p	0.995245	hsa-miR-4661-3p	1	hsa-miR-4645-5p	1
hsa-miR-6501-5p	0.995245	hsa-miR-4661-5p	1	hsa-miR-4646-3p	1
hsa-miR-6503-3p	0.995245	hsa-miR-4662a-3p	1	hsa-miR-4646-5p	1
hsa-miR-6503-5p	0.995245	hsa-miR-4662a-5p	1	hsa-miR-4647	1
hsa-miR-6504-3p	0.995245	hsa-miR-4662b	1	hsa-miR-4648	1
hsa-miR-6504-5p	0.995245	hsa-miR-4663	1	hsa-miR-4649-3p	1
hsa-miR-6505-3p	0.995245	hsa-miR-4664-3p	1	hsa-miR-4649-5p	1
hsa-miR-6505-5p	0.995245	hsa-miR-4664-5p	1	hsa-miR-4650-3p	1
hsa-miR-6506-3p	0.995245	hsa-miR-4665-3p	1	hsa-miR-4650-5p	1
hsa-miR-6507-3p	0.995245	hsa-miR-4665-5p	1	hsa-miR-4651	1
hsa-miR-6507-5p	0.995245	hsa-miR-4666a-3p	1	hsa-miR-4652-3p	1
hsa-miR-6508-3p	0.995245	hsa-miR-4666a-5p	1	hsa-miR-4652-5p	1
hsa-miR-6508-5p	0.995245	hsa-miR-4666b	1	hsa-miR-4653-3p	1
hsa-miR-6509-3p	0.995245	hsa-miR-4667-3p	1	hsa-miR-4653-5p	1
hsa-miR-6509-5p	0.995245	hsa-miR-4667-5p	1	hsa-miR-4654	1
hsa-miR-6510-3p	0.995245	hsa-miR-4668-3p	1	hsa-miR-4655-3p	1
hsa-miR-6510-5p	0.995245	hsa-miR-4668-5p	1	hsa-miR-4655-5p	1
hsa-miR-6511a-3p	0.995245	hsa-miR-4669	1	hsa-miR-4656	1
hsa-miR-6511a-5p	0.995245	hsa-miR-4670-3p	1	hsa-miR-4657	1
hsa-miR-6511b-3p	0.995245	hsa-miR-4670-5p	1	hsa-miR-4658	1
hsa-miR-6511b-5p	0.995245	hsa-miR-4671-3p	1	hsa-miR-4659a-5p	1
hsa-miR-6512-3p	0.995245	hsa-miR-4671-5p	1	hsa-miR-4659b-3p	1
hsa-miR-6512-5p	0.995245	hsa-miR-4672	1	hsa-miR-4659b-5p	1
hsa-miR-6513-3p	0.995245	hsa-miR-4673	1	hsa-miR-466	1
hsa-miR-6513-5p	0.995245	hsa-miR-4674	1	hsa-miR-4660	1
hsa-miR-6514-3p	0.995245	hsa-miR-4675	1	hsa-miR-4661-3p	1
hsa-miR-6514-5p	0.995245	hsa-miR-4676-3p	1	hsa-miR-4661-5p	1
hsa-miR-6515-5p	0.995245	hsa-miR-4676-5p	1	hsa-miR-4662a-3p	1
hsa-miR-651-5p	0.995245	hsa-miR-4677-3p	1	hsa-miR-4662a-5p	1
hsa-miR-6516-3p	0.995245	hsa-miR-4677-5p	1	hsa-miR-4662b	1
hsa-miR-6516-5p	0.995245	hsa-miR-4678	1	hsa-miR-4663	1
hsa-miR-653-3p	0.995245	hsa-miR-4679	1	hsa-miR-4664-3p	1
hsa-miR-654-3p	0.995245	hsa-miR-4680-3p	1	hsa-miR-4664-5p	1
hsa-miR-654-5p	0.995245	hsa-miR-4680-5p	1	hsa-miR-4665-3p	1
hsa-miR-655-3p	0.995245	hsa-miR-4681	1	hsa-miR-4665-5p	1
hsa-miR-655-5p	0.995245	hsa-miR-4682	1	hsa-miR-4666a-3p	1
hsa-miR-656-3p	0.995245	hsa-miR-4683	1	hsa-miR-4666b	1
hsa-miR-656-5p	0.995245	hsa-miR-4684-3p	1	hsa-miR-4667-3p	1
hsa-miR-658	0.995245	hsa-miR-4684-5p	1	hsa-miR-4667-5p	1
hsa-miR-659-3p	0.995245	hsa-miR-4685-3p	1	hsa-miR-4668-3p	1
hsa-miR-659-5p	0.995245	hsa-miR-4685-5p	1	hsa-miR-4668-5p	1
hsa-miR-660-3p	0.995245	hsa-miR-4686	1	hsa-miR-4669	1
hsa-miR-663a	0.995245	hsa-miR-4687-3p	1	hsa-miR-4670-3p	1
hsa-miR-663b	0.995245	hsa-miR-4687-5p	1	hsa-miR-4670-5p	1
hsa-miR-664a-3p	0.995245	hsa-miR-4688	1	hsa-miR-4671-3p	1
hsa-miR-664a-5p	0.995245	hsa-miR-4689	1	hsa-miR-4671-5p	1
hsa-miR-664b-3p	0.995245	hsa-miR-4690-3p	1	hsa-miR-4672	1
hsa-miR-664b-5p	0.995245	hsa-miR-4690-5p	1	hsa-miR-4673	1
hsa-miR-668-3p	0.995245	hsa-miR-4691-3p	1	hsa-miR-4674	1
hsa-miR-670-3p	0.995245	hsa-miR-4691-5p	1	hsa-miR-4675	1
hsa-miR-671-3p	0.995245	hsa-miR-4692	1	hsa-miR-4676-3p	1
hsa-miR-6715a-3p	0.995245	hsa-miR-4693-3p	1	hsa-miR-4676-5p	1
hsa-miR-6715b-5p	0.995245	hsa-miR-4693-5p	1	hsa-miR-4677-3p	1
hsa-miR-671-5p	0.995245	hsa-miR-4694-3p	1	hsa-miR-4677-5p	1
hsa-miR-6716-3p	0.995245	hsa-miR-4694-5p	1	hsa-miR-4678	1
hsa-miR-6716-5p	0.995245	hsa-miR-4695-3p	1	hsa-miR-4679	1
hsa-miR-6717-5p	0.995245	hsa-miR-4695-5p	1	hsa-miR-4680-3p	1
hsa-miR-6718-5p	0.995245	hsa-miR-4696	1	hsa-miR-4680-5p	1
hsa-miR-6719-3p	0.995245	hsa-miR-4697-3p	1	hsa-miR-4681	1
hsa-miR-6720-3p	0.995245	hsa-miR-4697-5p	1	hsa-miR-4682	1
hsa-miR-6720-5p	0.995245	hsa-miR-4698	1	hsa-miR-4683	1
hsa-miR-6721-5p	0.995245	hsa-miR-4699-3p	1	hsa-miR-4684-3p	1
hsa-miR-6722-3p	0.995245	hsa-miR-4699-5p	1	hsa-miR-4684-5p	1
hsa-miR-6723-5p	0.995245	hsa-miR-4700-3p	1	hsa-miR-4685-3p	1
hsa-miR-6726-5p	0.995245	hsa-miR-4700-5p	1	hsa-miR-4685-5p	1
hsa-miR-6727-5p	0.995245	hsa-miR-4701-3p	1	hsa-miR-4686	1
hsa-miR-6728-3p	0.995245	hsa-miR-4701-5p	1	hsa-miR-4687-3p	1
hsa-miR-6728-5p	0.995245	hsa-miR-4703-3p	1	hsa-miR-4687-5p	1
hsa-miR-6729-5p	0.995245	hsa-miR-4703-5p	1	hsa-miR-4688	1
hsa-miR-6730-5p	0.995245	hsa-miR-4704-3p	1	hsa-miR-4689	1
hsa-miR-6733-3p	0.995245	hsa-miR-4704-5p	1	hsa-miR-4690-3p	1
hsa-miR-6734-3p	0.995245	hsa-miR-4705	1	hsa-miR-4690-5p	1
hsa-miR-6734-5p	0.995245	hsa-miR-4706	1	hsa-miR-4691-3p	1
hsa-miR-6735-3p	0.995245	hsa-miR-4707-3p	1	hsa-miR-4691-5p	1
hsa-miR-6735-5p	0.995245	hsa-miR-4707-5p	1	hsa-miR-4692	1
hsa-miR-6736-3p	0.995245	hsa-miR-4708-3p	1	hsa-miR-4693-3p	1
hsa-miR-6736-5p	0.995245	hsa-miR-4708-5p	1	hsa-miR-4693-5p	1
hsa-miR-6738-5p	0.995245	hsa-miR-4709-3p	1	hsa-miR-4694-3p	1
hsa-miR-6739-5p	0.995245	hsa-miR-4709-5p	1	hsa-miR-4694-5p	1
hsa-miR-6741-5p	0.995245	hsa-miR-4710	1	hsa-miR-4695-3p	1
hsa-miR-6743-5p	0.995245	hsa-miR-4711-3p	1	hsa-miR-4695-5p	1
hsa-miR-6744-3p	0.995245	hsa-miR-4711-5p	1	hsa-miR-4696	1
hsa-miR-6746-3p	0.995245	hsa-miR-4712-3p	1	hsa-miR-4697-3p	1
hsa-miR-6746-5p	0.995245	hsa-miR-4712-5p	1	hsa-miR-4697-5p	1
hsa-miR-6747-3p	0.995245	hsa-miR-4713-3p	1	hsa-miR-4698	1
hsa-miR-6747-5p	0.995245	hsa-miR-4713-5p	1	hsa-miR-4699-3p	1
hsa-miR-6748-5p	0.995245	hsa-miR-4714-3p	1	hsa-miR-4699-5p	1
hsa-miR-6749-5p	0.995245	hsa-miR-4714-5p	1	hsa-miR-4700-3p	1
hsa-miR-6750-5p	0.995245	hsa-miR-4715-3p	1	hsa-miR-4700-5p	1
hsa-miR-6751-3p	0.995245	hsa-miR-4715-5p	1	hsa-miR-4701-3p	1
hsa-miR-6751-5p	0.995245	hsa-miR-4716-3p	1	hsa-miR-4701-5p	1
hsa-miR-6752-5p	0.995245	hsa-miR-4716-5p	1	hsa-miR-4703-3p	1
hsa-miR-6753-5p	0.995245	hsa-miR-4717-3p	1	hsa-miR-4703-5p	1
hsa-miR-6754-3p	0.995245	hsa-miR-4717-5p	1	hsa-miR-4704-3p	1
hsa-miR-6754-5p	0.995245	hsa-miR-4718	1	hsa-miR-4704-5p	1
hsa-miR-6755-3p	0.995245	hsa-miR-4719	1	hsa-miR-4705	1
hsa-miR-675-5p	0.995245	hsa-miR-4720-3p	1	hsa-miR-4706	1
hsa-miR-6756-5p	0.995245	hsa-miR-4720-5p	1	hsa-miR-4707-3p	1
hsa-miR-6757-3p	0.995245	hsa-miR-4721	1	hsa-miR-4707-5p	1
hsa-miR-6758-3p	0.995245	hsa-miR-4722-3p	1	hsa-miR-4708-3p	1
hsa-miR-6758-5p	0.995245	hsa-miR-4722-5p	1	hsa-miR-4708-5p	1
hsa-miR-6759-5p	0.995245	hsa-miR-4723-3p	1	hsa-miR-4709-3p	1
hsa-miR-6760-5p	0.995245	hsa-miR-4723-5p	1	hsa-miR-4709-5p	1
hsa-miR-6761-3p	0.995245	hsa-miR-4724-3p	1	hsa-miR-4710	1
hsa-miR-6762-3p	0.995245	hsa-miR-4724-5p	1	hsa-miR-4711-3p	1
hsa-miR-6763-3p	0.995245	hsa-miR-4725-3p	1	hsa-miR-4711-5p	1
hsa-miR-6764-5p	0.995245	hsa-miR-4725-5p	1	hsa-miR-4712-3p	1
hsa-miR-6765-3p	0.995245	hsa-miR-4726-3p	1	hsa-miR-4712-5p	1
hsa-miR-6766-5p	0.995245	hsa-miR-4726-5p	1	hsa-miR-4713-3p	1
hsa-miR-6767-5p	0.995245	hsa-miR-4727-3p	1	hsa-miR-4713-5p	1
hsa-miR-6768-3p	0.995245	hsa-miR-4727-5p	1	hsa-miR-4714-3p	1
hsa-miR-6768-5p	0.995245	hsa-miR-4728-3p	1	hsa-miR-4714-5p	1
hsa-miR-6770-3p	0.995245	hsa-miR-4728-5p	1	hsa-miR-4715-3p	1
hsa-miR-6771-3p	0.995245	hsa-miR-4729	1	hsa-miR-4715-5p	1
hsa-miR-6771-5p	0.995245	hsa-miR-4730	1	hsa-miR-4716-3p	1
hsa-miR-6772-3p	0.995245	hsa-miR-4731-3p	1	hsa-miR-4716-5p	1
hsa-miR-6773-3p	0.995245	hsa-miR-4731-5p	1	hsa-miR-4717-3p	1
hsa-miR-6774-3p	0.995245	hsa-miR-4732-3p	1	hsa-miR-4717-5p	1
hsa-miR-6774-5p	0.995245	hsa-miR-4732-5p	1	hsa-miR-4718	1
hsa-miR-6775-3p	0.995245	hsa-miR-4733-3p	1	hsa-miR-4719	1
hsa-miR-6775-5p	0.995245	hsa-miR-4733-5p	1	hsa-miR-4720-3p	1
hsa-miR-6777-5p	0.995245	hsa-miR-4734	1	hsa-miR-4720-5p	1
hsa-miR-6778-3p	0.995245	hsa-miR-4735-3p	1	hsa-miR-4721	1
hsa-miR-6778-5p	0.995245	hsa-miR-4735-5p	1	hsa-miR-4722-3p	1
hsa-miR-6779-3p	0.995245	hsa-miR-4736	1	hsa-miR-4722-5p	1
hsa-miR-6779-5p	0.995245	hsa-miR-4737	1	hsa-miR-4723-3p	1
hsa-miR-6780a-3p	0.995245	hsa-miR-4738-3p	1	hsa-miR-4723-5p	1
hsa-miR-6780a-5p	0.995245	hsa-miR-4738-5p	1	hsa-miR-4724-3p	1
hsa-miR-6781-3p	0.995245	hsa-miR-4739	1	hsa-miR-4724-5p	1
hsa-miR-6781-5p	0.995245	hsa-miR-4740-3p	1	hsa-miR-4725-3p	1
hsa-miR-6782-3p	0.995245	hsa-miR-4740-5p	1	hsa-miR-4725-5p	1
hsa-miR-6783-5p	0.995245	hsa-miR-4741	1	hsa-miR-4726-3p	1
hsa-miR-6784-5p	0.995245	hsa-miR-4742-3p	1	hsa-miR-4726-5p	1
hsa-miR-6785-5p	0.995245	hsa-miR-4742-5p	1	hsa-miR-4727-3p	1
hsa-miR-6786-5p	0.995245	hsa-miR-4743-3p	1	hsa-miR-4727-5p	1
hsa-miR-6787-3p	0.995245	hsa-miR-4743-5p	1	hsa-miR-4728-3p	1
hsa-miR-6787-5p	0.995245	hsa-miR-4744	1	hsa-miR-4728-5p	1
hsa-miR-6788-3p	0.995245	hsa-miR-4745-3p	1	hsa-miR-4729	1
hsa-miR-6788-5p	0.995245	hsa-miR-4745-5p	1	hsa-miR-4730	1
hsa-miR-6789-3p	0.995245	hsa-miR-4746-3p	1	hsa-miR-4731-3p	1
hsa-miR-6790-3p	0.995245	hsa-miR-4746-5p	1	hsa-miR-4731-5p	1
hsa-miR-6790-5p	0.995245	hsa-miR-4747-3p	1	hsa-miR-4732-3p	1
hsa-miR-6791-3p	0.995245	hsa-miR-4747-5p	1	hsa-miR-4732-5p	1
hsa-miR-6791-5p	0.995245	hsa-miR-4748	1	hsa-miR-4733-3p	1
hsa-miR-6792-5p	0.995245	hsa-miR-4749-3p	1	hsa-miR-4733-5p	1
hsa-miR-6794-5p	0.995245	hsa-miR-4749-5p	1	hsa-miR-4734	1
hsa-miR-6795-5p	0.995245	hsa-miR-4750-3p	1	hsa-miR-4735-5p	1
hsa-miR-6796-5p	0.995245	hsa-miR-4750-5p	1	hsa-miR-4736	1
hsa-miR-6797-3p	0.995245	hsa-miR-4751	1	hsa-miR-4737	1
hsa-miR-6797-5p	0.995245	hsa-miR-4752	1	hsa-miR-4738-3p	1
hsa-miR-6798-5p	0.995245	hsa-miR-4753-3p	1	hsa-miR-4738-5p	1
hsa-miR-6799-3p	0.995245	hsa-miR-4753-5p	1	hsa-miR-4739	1
hsa-miR-6799-5p	0.995245	hsa-miR-4754	1	hsa-miR-4740-3p	1
hsa-miR-6800-5p	0.995245	hsa-miR-4755-3p	1	hsa-miR-4740-5p	1
hsa-miR-6801-3p	0.995245	hsa-miR-4755-5p	1	hsa-miR-4741	1
hsa-miR-6802-5p	0.995245	hsa-miR-4756-3p	1	hsa-miR-4742-3p	1
hsa-miR-6803-3p	0.995245	hsa-miR-4756-5p	1	hsa-miR-4742-5p	1
hsa-miR-6804-5p	0.995245	hsa-miR-4757-3p	1	hsa-miR-4743-3p	1
hsa-miR-6806-5p	0.995245	hsa-miR-4757-5p	1	hsa-miR-4743-5p	1
hsa-miR-6807-5p	0.995245	hsa-miR-4758-3p	1	hsa-miR-4745-3p	1
hsa-miR-6809-5p	0.995245	hsa-miR-4758-5p	1	hsa-miR-4745-5p	1
hsa-miR-6810-5p	0.995245	hsa-miR-4759	1	hsa-miR-4746-3p	1
hsa-miR-6812-5p	0.995245	hsa-miR-4760-3p	1	hsa-miR-4746-5p	1
hsa-miR-6813-3p	0.995245	hsa-miR-4760-5p	1	hsa-miR-4747-3p	1
hsa-miR-6813-5p	0.995245	hsa-miR-4761-3p	1	hsa-miR-4747-5p	1
hsa-miR-6814-3p	0.995245	hsa-miR-4761-5p	1	hsa-miR-4748	1
hsa-miR-6814-5p	0.995245	hsa-miR-4762-3p	1	hsa-miR-4749-3p	1
hsa-miR-6815-3p	0.995245	hsa-miR-4762-5p	1	hsa-miR-4749-5p	1
hsa-miR-6815-5p	0.995245	hsa-miR-4763-3p	1	hsa-miR-4750-3p	1
hsa-miR-6816-3p	0.995245	hsa-miR-4763-5p	1	hsa-miR-4750-5p	1
hsa-miR-6816-5p	0.995245	hsa-miR-4764-3p	1	hsa-miR-4751	1
hsa-miR-6817-5p	0.995245	hsa-miR-4764-5p	1	hsa-miR-4752	1
hsa-miR-6818-5p	0.995245	hsa-miR-4765	1	hsa-miR-4753-3p	1
hsa-miR-6819-3p	0.995245	hsa-miR-4766-3p	1	hsa-miR-4753-5p	1
hsa-miR-6819-5p	0.995245	hsa-miR-4766-5p	1	hsa-miR-4754	1
hsa-miR-6820-5p	0.995245	hsa-miR-4767	1	hsa-miR-4755-3p	1
hsa-miR-6821-3p	0.995245	hsa-miR-4768-3p	1	hsa-miR-4755-5p	1
hsa-miR-6821-5p	0.995245	hsa-miR-4768-5p	1	hsa-miR-4756-3p	1
hsa-miR-6822-3p	0.995245	hsa-miR-4769-3p	1	hsa-miR-4756-5p	1
hsa-miR-6823-5p	0.995245	hsa-miR-4769-5p	1	hsa-miR-4757-3p	1
hsa-miR-6824-5p	0.995245	hsa-miR-4770	1	hsa-miR-4757-5p	1
hsa-miR-6825-5p	0.995245	hsa-miR-4771	1	hsa-miR-4758-3p	1
hsa-miR-6826-5p	0.995245	hsa-miR-4772-3p	1	hsa-miR-4758-5p	1
hsa-miR-6827-5p	0.995245	hsa-miR-4772-5p	1	hsa-miR-4759	1
hsa-miR-6829-3p	0.995245	hsa-miR-4773	1	hsa-miR-4760-3p	1
hsa-miR-6829-5p	0.995245	hsa-miR-4774-3p	1	hsa-miR-4760-5p	1
hsa-miR-6830-3p	0.995245	hsa-miR-4774-5p	1	hsa-miR-4761-3p	1
hsa-miR-6830-5p	0.995245	hsa-miR-4775	1	hsa-miR-4761-5p	1
hsa-miR-6831-3p	0.995245	hsa-miR-4776-3p	1	hsa-miR-4762-3p	1
hsa-miR-6831-5p	0.995245	hsa-miR-4776-5p	1	hsa-miR-4762-5p	1
hsa-miR-6832-5p	0.995245	hsa-miR-4777-3p	1	hsa-miR-4763-3p	1
hsa-miR-6833-5p	0.995245	hsa-miR-4777-5p	1	hsa-miR-4763-5p	1
hsa-miR-6834-3p	0.995245	hsa-miR-4778-3p	1	hsa-miR-4764-3p	1
hsa-miR-6834-5p	0.995245	hsa-miR-4778-5p	1	hsa-miR-4764-5p	1
hsa-miR-6835-3p	0.995245	hsa-miR-4779	1	hsa-miR-4765	1
hsa-miR-6835-5p	0.995245	hsa-miR-4780	1	hsa-miR-4766-3p	1
hsa-miR-6836-5p	0.995245	hsa-miR-4781-3p	1	hsa-miR-4766-5p	1
hsa-miR-6837-3p	0.995245	hsa-miR-4781-5p	1	hsa-miR-4767	1
hsa-miR-6837-5p	0.995245	hsa-miR-4782-3p	1	hsa-miR-4768-3p	1
hsa-miR-6839-3p	0.995245	hsa-miR-4782-5p	1	hsa-miR-4768-5p	1
hsa-miR-6839-5p	0.995245	hsa-miR-4783-3p	1	hsa-miR-4769-3p	1
hsa-miR-6840-3p	0.995245	hsa-miR-4783-5p	1	hsa-miR-4769-5p	1
hsa-miR-6841-5p	0.995245	hsa-miR-4784	1	hsa-miR-4770	1
hsa-miR-6844	0.995245	hsa-miR-4785	1	hsa-miR-4771	1
hsa-miR-6845-5p	0.995245	hsa-miR-4786-3p	1	hsa-miR-4772-3p	1
hsa-miR-6846-5p	0.995245	hsa-miR-4786-5p	1	hsa-miR-4772-5p	1
hsa-miR-6847-5p	0.995245	hsa-miR-4787-3p	1	hsa-miR-4773	1
hsa-miR-6848-5p	0.995245	hsa-miR-4787-5p	1	hsa-miR-4774-3p	1
hsa-miR-6849-3p	0.995245	hsa-miR-4788	1	hsa-miR-4774-5p	1
hsa-miR-6849-5p	0.995245	hsa-miR-4789-3p	1	hsa-miR-4775	1
hsa-miR-6850-3p	0.995245	hsa-miR-4789-5p	1	hsa-miR-4776-3p	1
hsa-miR-6850-5p	0.995245	hsa-miR-4790-3p	1	hsa-miR-4776-5p	1
hsa-miR-6851-5p	0.995245	hsa-miR-4790-5p	1	hsa-miR-4777-3p	1
hsa-miR-6852-3p	0.995245	hsa-miR-4791	1	hsa-miR-4777-5p	1
hsa-miR-6852-5p	0.995245	hsa-miR-4792	1	hsa-miR-4778-3p	1
hsa-miR-6853-3p	0.995245	hsa-miR-4793-3p	1	hsa-miR-4778-5p	1
hsa-miR-6853-5p	0.995245	hsa-miR-4793-5p	1	hsa-miR-4779	1
hsa-miR-6854-3p	0.995245	hsa-miR-4794	1	hsa-miR-4780	1
hsa-miR-6856-3p	0.995245	hsa-miR-4795-3p	1	hsa-miR-4781-3p	1
hsa-miR-6856-5p	0.995245	hsa-miR-4795-5p	1	hsa-miR-4781-5p	1
hsa-miR-6857-3p	0.995245	hsa-miR-4796-3p	1	hsa-miR-4782-3p	1
hsa-miR-6858-5p	0.995245	hsa-miR-4796-5p	1	hsa-miR-4782-5p	1
hsa-miR-6859-5p	0.995245	hsa-miR-4797-3p	1	hsa-miR-4783-3p	1
hsa-miR-6860	0.995245	hsa-miR-4797-5p	1	hsa-miR-4783-5p	1
hsa-miR-6861-5p	0.995245	hsa-miR-4798-3p	1	hsa-miR-4784	1
hsa-miR-6862-5p	0.995245	hsa-miR-4798-5p	1	hsa-miR-4785	1
hsa-miR-6863	0.995245	hsa-miR-4799-3p	1	hsa-miR-4786-3p	1
hsa-miR-6864-3p	0.995245	hsa-miR-4799-5p	1	hsa-miR-4786-5p	1
hsa-miR-6864-5p	0.995245	hsa-miR-4800-3p	1	hsa-miR-4787-3p	1
hsa-miR-6865-5p	0.995245	hsa-miR-4800-5p	1	hsa-miR-4787-5p	1
hsa-miR-6868-3p	0.995245	hsa-miR-4801	1	hsa-miR-4788	1
hsa-miR-6869-3p	0.995245	hsa-miR-4802-3p	1	hsa-miR-4789-5p	1
hsa-miR-6869-5p	0.995245	hsa-miR-4802-5p	1	hsa-miR-4790-3p	1
hsa-miR-6870-5p	0.995245	hsa-miR-4803	1	hsa-miR-4790-5p	1
hsa-miR-6871-3p	0.995245	hsa-miR-4804-3p	1	hsa-miR-4791	1
hsa-miR-6871-5p	0.995245	hsa-miR-4804-5p	1	hsa-miR-4792	1
hsa-miR-6872-3p	0.995245	hsa-miR-483-3p	1	hsa-miR-4793-3p	1
hsa-miR-6873-3p	0.995245	hsa-miR-483-5p	1	hsa-miR-4793-5p	1
hsa-miR-6874-5p	0.995245	hsa-miR-484	1	hsa-miR-4794	1
hsa-miR-6875-3p	0.995245	hsa-miR-485-3p	1	hsa-miR-4795-3p	1
hsa-miR-6875-5p	0.995245	hsa-miR-485-5p	1	hsa-miR-4795-5p	1
hsa-miR-6876-3p	0.995245	hsa-miR-486-3p	1	hsa-miR-4796-3p	1
hsa-miR-6876-5p	0.995245	hsa-miR-486-5p	1	hsa-miR-4796-5p	1
hsa-miR-6877-5p	0.995245	hsa-miR-487a-3p	1	hsa-miR-4797-3p	1
hsa-miR-6878-5p	0.995245	hsa-miR-487a-5p	1	hsa-miR-4797-5p	1
hsa-miR-6880-5p	0.995245	hsa-miR-487b-3p	1	hsa-miR-4798-3p	1
hsa-miR-6881-3p	0.995245	hsa-miR-487b-5p	1	hsa-miR-4798-5p	1
hsa-miR-6881-5p	0.995245	hsa-miR-488-3p	1	hsa-miR-4799-3p	1
hsa-miR-6882-3p	0.995245	hsa-miR-488-5p	1	hsa-miR-4799-5p	1
hsa-miR-6883-3p	0.995245	hsa-miR-489-3p	1	hsa-miR-4800-3p	1
hsa-miR-6884-5p	0.995245	hsa-miR-489-5p	1	hsa-miR-4800-5p	1
hsa-miR-6885-3p	0.995245	hsa-miR-490-3p	1	hsa-miR-4801	1
hsa-miR-6885-5p	0.995245	hsa-miR-490-5p	1	hsa-miR-4802-3p	1
hsa-miR-6886-5p	0.995245	hsa-miR-491-3p	1	hsa-miR-4802-5p	1
hsa-miR-6887-5p	0.995245	hsa-miR-491-5p	1	hsa-miR-4803	1
hsa-miR-6889-5p	0.995245	hsa-miR-492	1	hsa-miR-4804-3p	1
hsa-miR-6890-3p	0.995245	hsa-miR-493-3p	1	hsa-miR-4804-5p	1
hsa-miR-6891-5p	0.995245	hsa-miR-493-5p	1	hsa-miR-483-3p	1
hsa-miR-6892-5p	0.995245	hsa-miR-494-3p	1	hsa-miR-483-5p	1
hsa-miR-6893-5p	0.995245	hsa-miR-494-5p	1	hsa-miR-484	1
hsa-miR-6894-3p	0.995245	hsa-miR-495-3p	1	hsa-miR-485-3p	1
hsa-miR-6895-3p	0.995245	hsa-miR-495-5p	1	hsa-miR-485-5p	1
hsa-miR-6895-5p	0.995245	hsa-miR-496	1	hsa-miR-486-3p	1
hsa-miR-708-3p	0.995245	hsa-miR-497-3p	1	hsa-miR-486-5p	1
hsa-miR-708-5p	0.995245	hsa-miR-497-5p	1	hsa-miR-487a-3p	1
hsa-miR-7106-5p	0.995245	hsa-miR-498	1	hsa-miR-487a-5p	1
hsa-miR-7107-3p	0.995245	hsa-miR-4999-3p	1	hsa-miR-487b-3p	1
hsa-miR-7107-5p	0.995245	hsa-miR-4999-5p	1	hsa-miR-487b-5p	1
hsa-miR-7108-5p	0.995245	hsa-miR-499a-3p	1	hsa-miR-488-3p	1
hsa-miR-7109-3p	0.995245	hsa-miR-499a-5p	1	hsa-miR-488-5p	1
hsa-miR-711	0.995245	hsa-miR-499b-3p	1	hsa-miR-489-3p	1
hsa-miR-7110-5p	0.995245	hsa-miR-499b-5p	1	hsa-miR-489-5p	1
hsa-miR-7111-3p	0.995245	hsa-miR-5000-3p	1	hsa-miR-490-3p	1
hsa-miR-7111-5p	0.995245	hsa-miR-5000-5p	1	hsa-miR-490-5p	1
hsa-miR-7112-3p	0.995245	hsa-miR-5001-3p	1	hsa-miR-491-3p	1
hsa-miR-7112-5p	0.995245	hsa-miR-5001-5p	1	hsa-miR-491-5p	1
hsa-miR-7113-5p	0.995245	hsa-miR-5002-3p	1	hsa-miR-492	1
hsa-miR-7114-5p	0.995245	hsa-miR-5002-5p	1	hsa-miR-493-3p	1
hsa-miR-7-1-3p	0.995245	hsa-miR-5003-3p	1	hsa-miR-493-5p	1
hsa-miR-7153-3p	0.995245	hsa-miR-5003-5p	1	hsa-miR-494-3p	1
hsa-miR-7153-5p	0.995245	hsa-miR-5004-3p	1	hsa-miR-494-5p	1
hsa-miR-7154-3p	0.995245	hsa-miR-5004-5p	1	hsa-miR-495-3p	1
hsa-miR-7154-5p	0.995245	hsa-miR-5006-3p	1	hsa-miR-495-5p	1
hsa-miR-7155-3p	0.995245	hsa-miR-5006-5p	1	hsa-miR-496	1
hsa-miR-7155-5p	0.995245	hsa-miR-5007-3p	1	hsa-miR-497-3p	1
hsa-miR-7156-5p	0.995245	hsa-miR-5007-5p	1	hsa-miR-497-5p	1
hsa-miR-7157-5p	0.995245	hsa-miR-5008-3p	1	hsa-miR-498	1
hsa-miR-7158-3p	0.995245	hsa-miR-5008-5p	1	hsa-miR-4999-3p	1
hsa-miR-7159-3p	0.995245	hsa-miR-5009-3p	1	hsa-miR-4999-5p	1
hsa-miR-7159-5p	0.995245	hsa-miR-5009-5p	1	hsa-miR-499a-3p	1
hsa-miR-7160-3p	0.995245	hsa-miR-500a-3p	1	hsa-miR-499a-5p	1
hsa-miR-7161-3p	0.995245	hsa-miR-500a-5p	1	hsa-miR-499b-3p	1
hsa-miR-7161-5p	0.995245	hsa-miR-500b-3p	1	hsa-miR-499b-5p	1
hsa-miR-744-3p	0.995245	hsa-miR-500b-5p	1	hsa-miR-5000-3p	1
hsa-miR-744-5p	0.995245	hsa-miR-5010-3p	1	hsa-miR-5000-5p	1
hsa-miR-7515	0.995245	hsa-miR-5010-5p	1	hsa-miR-5001-3p	1
hsa-miR-758-3p	0.995245	hsa-miR-5011-3p	1	hsa-miR-5001-5p	1
hsa-miR-759	0.995245	hsa-miR-5011-5p	1	hsa-miR-5002-3p	1
hsa-miR-7-5p	0.995245	hsa-miR-501-3p	1	hsa-miR-5003-3p	1
hsa-miR-761	0.995245	hsa-miR-501-5p	1	hsa-miR-5003-5p	1
hsa-miR-762	0.995245	hsa-miR-502-3p	1	hsa-miR-5004-3p	1
hsa-miR-764	0.995245	hsa-miR-502-5p	1	hsa-miR-5004-5p	1
hsa-miR-7641	0.995245	hsa-miR-503-3p	1	hsa-miR-5006-3p	1
hsa-miR-766-5p	0.995245	hsa-miR-503-5p	1	hsa-miR-5006-5p	1
hsa-miR-767-3p	0.995245	hsa-miR-504-3p	1	hsa-miR-5007-3p	1
hsa-miR-767-5p	0.995245	hsa-miR-504-5p	1	hsa-miR-5007-5p	1
hsa-miR-769-5p	0.995245	hsa-miR-5047	1	hsa-miR-5008-3p	1
hsa-miR-7702	0.995245	hsa-miR-505-3p	1	hsa-miR-5008-5p	1
hsa-miR-7704	0.995245	hsa-miR-505-5p	1	hsa-miR-5009-3p	1
hsa-miR-7705	0.995245	hsa-miR-506-3p	1	hsa-miR-5009-5p	1
hsa-miR-770-5p	0.995245	hsa-miR-506-5p	1	hsa-miR-500a-3p	1
hsa-miR-7706	0.995245	hsa-miR-507	1	hsa-miR-500a-5p	1
hsa-miR-7845-5p	0.995245	hsa-miR-508-3p	1	hsa-miR-500b-3p	1
hsa-miR-7846-3p	0.995245	hsa-miR-508-5p	1	hsa-miR-500b-5p	1
hsa-miR-7847-3p	0.995245	hsa-miR-5087	1	hsa-miR-5010-3p	1
hsa-miR-7848-3p	0.995245	hsa-miR-5088-3p	1	hsa-miR-5010-5p	1
hsa-miR-7849-3p	0.995245	hsa-miR-5088-5p	1	hsa-miR-5011-3p	1
hsa-miR-7853-5p	0.995245	hsa-miR-5089-3p	1	hsa-miR-5011-5p	1
hsa-miR-7854-3p	0.995245	hsa-miR-5089-5p	1	hsa-miR-501-3p	1
hsa-miR-7973	0.995245	hsa-miR-5090	1	hsa-miR-501-5p	1
hsa-miR-7974	0.995245	hsa-miR-5091	1	hsa-miR-502-3p	1
hsa-miR-7975	0.995245	hsa-miR-5092	1	hsa-miR-502-5p	1
hsa-miR-7976	0.995245	hsa-miR-5093	1	hsa-miR-503-3p	1
hsa-miR-7977	0.995245	hsa-miR-509-3-5p	1	hsa-miR-503-5p	1
hsa-miR-802	0.995245	hsa-miR-509-3p	1	hsa-miR-504-3p	1
hsa-miR-8054	0.995245	hsa-miR-5094	1	hsa-miR-504-5p	1
hsa-miR-8055	0.995245	hsa-miR-5095	1	hsa-miR-5047	1
hsa-miR-8057	0.995245	hsa-miR-509-5p	1	hsa-miR-505-3p	1
hsa-miR-8058	0.995245	hsa-miR-5096	1	hsa-miR-505-5p	1
hsa-miR-8059	0.995245	hsa-miR-5100	1	hsa-miR-506-3p	1
hsa-miR-8060	0.995245	hsa-miR-510-3p	1	hsa-miR-506-5p	1
hsa-miR-8061	0.995245	hsa-miR-510-5p	1	hsa-miR-507	1
hsa-miR-8062	0.995245	hsa-miR-511-3p	1	hsa-miR-508-3p	1
hsa-miR-8063	0.995245	hsa-miR-511-5p	1	hsa-miR-508-5p	1
hsa-miR-8065	0.995245	hsa-miR-512-3p	1	hsa-miR-5087	1
hsa-miR-8067	0.995245	hsa-miR-512-5p	1	hsa-miR-5088-3p	1
hsa-miR-8069	0.995245	hsa-miR-513a-3p	1	hsa-miR-5088-5p	1
hsa-miR-8070	0.995245	hsa-miR-513a-5p	1	hsa-miR-5089-3p	1
hsa-miR-8071	0.995245	hsa-miR-513b-3p	1	hsa-miR-5089-5p	1
hsa-miR-8072	0.995245	hsa-miR-513b-5p	1	hsa-miR-5090	1
hsa-miR-8073	0.995245	hsa-miR-513c-3p	1	hsa-miR-5091	1
hsa-miR-8074	0.995245	hsa-miR-513c-5p	1	hsa-miR-5092	1
hsa-miR-8075	0.995245	hsa-miR-514a-3p	1	hsa-miR-5093	1
hsa-miR-8076	0.995245	hsa-miR-514a-5p	1	hsa-miR-509-3-5p	1
hsa-miR-8078	0.995245	hsa-miR-514b-3p	1	hsa-miR-509-3p	1
hsa-miR-8079	0.995245	hsa-miR-514b-5p	1	hsa-miR-5094	1
hsa-miR-8080	0.995245	hsa-miR-515-3p	1	hsa-miR-5095	1
hsa-miR-8082	0.995245	hsa-miR-515-5p	1	hsa-miR-509-5p	1
hsa-miR-8083	0.995245	hsa-miR-516a-5p	1	hsa-miR-5096	1
hsa-miR-8084	0.995245	hsa-miR-516b-3p, hsa-miR-516a-3p	1	hsa-miR-5100	1
hsa-miR-8085	0.995245	hsa-miR-516b-5p	1	hsa-miR-510-3p	1
hsa-miR-8086	0.995245	hsa-miR-517-5p	1	hsa-miR-510-5p	1
hsa-miR-8087	0.995245	hsa-miR-517a-3p, hsa-miR-517b-3p	1	hsa-miR-511-3p	1
hsa-miR-8089	0.995245	hsa-miR-517c-3p	1	hsa-miR-511-5p	1
hsa-miR-873-3p	0.995245	hsa-miR-5186	1	hsa-miR-512-3p	1
hsa-miR-874-5p	0.995245	hsa-miR-5187-3p	1	hsa-miR-512-5p	1
hsa-miR-875-3p	0.995245	hsa-miR-5187-5p	1	hsa-miR-513a-5p	1
hsa-miR-875-5p	0.995245	hsa-miR-5188	1	hsa-miR-513b-3p	1
hsa-miR-876-3p	0.995245	hsa-miR-5189-3p	1	hsa-miR-513b-5p	1
hsa-miR-877-5p	0.995245	hsa-miR-5189-5p	1	hsa-miR-513c-3p	1
hsa-miR-885-3p	0.995245	hsa-miR-518a-3p	1	hsa-miR-513c-5p	1
hsa-miR-885-5p	0.995245	hsa-miR-518b	1	hsa-miR-514a-3p	1
hsa-miR-887-3p	0.995245	hsa-miR-518c-3p	1	hsa-miR-514a-5p	1
hsa-miR-888-3p	0.995245	hsa-miR-518c-5p	1	hsa-miR-514b-3p	1
hsa-miR-888-5p	0.995245	hsa-miR-518d-3p	1	hsa-miR-514b-5p	1
hsa-miR-889-5p	0.995245	hsa-miR-518e-3p	1	hsa-miR-515-3p	1
hsa-miR-890	0.995245	hsa-miR-518f-3p	1	hsa-miR-515-5p	1
hsa-miR-891a-3p	0.995245	hsa-miR-518f-5p	1	hsa-miR-516a-5p	1
hsa-miR-891a-5p	0.995245	hsa-miR-5190	1	hsa-miR-516b-3p, hsa-miR-516a-3p	1
hsa-miR-891b	0.995245	hsa-miR-5191	1	hsa-miR-516b-5p	1
hsa-miR-892a	0.995245	hsa-miR-5192	1	hsa-miR-517-5p	1
hsa-miR-892b	0.995245	hsa-miR-5193	1	hsa-miR-517a-3p, hsa-miR-517b-3p	1
hsa-miR-892c-3p	0.995245	hsa-miR-5194	1	hsa-miR-517c-3p	1
hsa-miR-920	0.995245	hsa-miR-5195-3p	1	hsa-miR-5186	1
hsa-miR-924	0.995245	hsa-miR-5195-5p	1	hsa-miR-5187-3p	1
hsa-miR-92a-1-5p	0.995245	hsa-miR-5196-3p	1	hsa-miR-5187-5p	1
hsa-miR-92a-2-5p	0.995245	hsa-miR-5196-5p	1	hsa-miR-5188	1
hsa-miR-92a-3p	0.995245	hsa-miR-5197-3p	1	hsa-miR-5189-3p	1
hsa-miR-92b-3p	0.995245	hsa-miR-5197-5p	1	hsa-miR-5189-5p	1
hsa-miR-92b-5p	0.995245	hsa-miR-519a-3p	1	hsa-miR-518a-3p	1
hsa-miR-935	0.995245	hsa-miR-519b-3p	1	hsa-miR-518b	1
hsa-miR-93-5p	0.995245	hsa-miR-519c-3p	1	hsa-miR-518c-3p	1
hsa-miR-937-3p	0.995245	hsa-miR-519c-5p, hsa-miR-523-5p, hsa-miR-518e-5p, hsa-miR-522-5p, hsa-miR-519a-5p, hsa-miR-519b-5p	1	hsa-miR-518c-5p	1
hsa-miR-937-5p	0.995245	hsa-miR-519d-3p	1	hsa-miR-518d-3p	1
hsa-miR-938	0.995245	hsa-miR-519d-5p	1	hsa-miR-518e-3p	1
hsa-miR-939-3p	0.995245	hsa-miR-519e-3p	1	hsa-miR-518f-3p	1
hsa-miR-942-3p	0.995245	hsa-miR-519e-5p	1	hsa-miR-518f-5p	1
hsa-miR-943	0.995245	hsa-miR-520a-3p	1	hsa-miR-5190	1
hsa-miR-9-5p	0.995245	hsa-miR-520a-5p	1	hsa-miR-5191	1
hsa-miR-96-3p	0.995245	hsa-miR-520b	1	hsa-miR-5192	1
hsa-miR-96-5p	0.995245	hsa-miR-520c-3p	1	hsa-miR-5193	1
hsa-miR-99a-3p	0.995245	hsa-miR-520d-3p	1	hsa-miR-5194	1
hsa-miR-99a-5p	0.995245	hsa-miR-520d-5p	1	hsa-miR-5195-3p	1
hsa-miR-99b-3p	0.995245	hsa-miR-520e	1	hsa-miR-5195-5p	1
hsa-miR-6826-3p	0.995809	hsa-miR-520f-3p	1	hsa-miR-5196-3p	1
hsa-miR-611	0.996328	hsa-miR-520f-5p	1	hsa-miR-5196-5p	1
hsa-miR-4420	0.996612	hsa-miR-520g-3p	1	hsa-miR-5197-3p	1
hsa-miR-4488	0.997874	hsa-miR-520g-5p	1	hsa-miR-5197-5p	1
hsa-let-7a-5p	1	hsa-miR-520h	1	hsa-miR-519a-3p	1
hsa-let-7b-5p	1	hsa-miR-521	1	hsa-miR-519b-3p	1
hsa-let-7d-5p	1	hsa-miR-522-3p	1	hsa-miR-519c-3p	1
hsa-let-7e-5p	1	hsa-miR-523-3p	1	hsa-miR-519c-5p, hsa-miR-523-5p, hsa-miR-518e-5p, hsa-miR-522-5p, hsa-miR-519a-5p, hsa-miR-519b-5p	1
hsa-let-7f-1-3p	1	hsa-miR-524-3p	1	hsa-miR-519d-3p	1
hsa-let-7f-5p	1	hsa-miR-524-5p	1	hsa-miR-519d-5p	1
hsa-let-7g-5p	1	hsa-miR-525-3p	1	hsa-miR-519e-3p	1
hsa-let-7i-5p	1	hsa-miR-525-5p	1	hsa-miR-519e-5p	1
hsa-miR-100-3p	1	hsa-miR-526a, hsa-miR-520c-5p, hsa-miR-518d-5p	1	hsa-miR-520a-3p	1
hsa-miR-101-5p	1	hsa-miR-526b-3p	1	hsa-miR-520a-5p	1
hsa-miR-106a-3p	1	hsa-miR-526b-5p	1	hsa-miR-520b	1
hsa-miR-106b-3p	1	hsa-miR-527, hsa-miR-518a-5p	1	hsa-miR-520c-3p	1
hsa-miR-106b-5p	1	hsa-miR-532-3p	1	hsa-miR-520d-3p	1
hsa-miR-10a-5p	1	hsa-miR-532-5p	1	hsa-miR-520d-5p	1
hsa-miR-10b-5p	1	hsa-miR-539-3p	1	hsa-miR-520e	1
hsa-miR-1178-3p	1	hsa-miR-539-5p	1	hsa-miR-520f-3p	1
hsa-miR-1178-5p	1	hsa-miR-541-3p	1	hsa-miR-520f-5p	1
hsa-miR-1179	1	hsa-miR-541-5p	1	hsa-miR-520g-3p	1
hsa-miR-1180-5p	1	hsa-miR-542-3p	1	hsa-miR-520g-5p	1
hsa-miR-1185-2-3p	1	hsa-miR-542-5p	1	hsa-miR-520h	1
hsa-miR-1193	1	hsa-miR-543	1	hsa-miR-521	1
hsa-miR-1199-3p	1	hsa-miR-544a	1	hsa-miR-522-3p	1
hsa-miR-1202	1	hsa-miR-544b	1	hsa-miR-523-3p	1
hsa-miR-1203	1	hsa-miR-545-3p	1	hsa-miR-524-3p	1
hsa-miR-1206	1	hsa-miR-545-5p	1	hsa-miR-524-5p	1
hsa-miR-1224-3p	1	hsa-miR-548a-3p	1	hsa-miR-525-3p	1
hsa-miR-1225-3p	1	hsa-miR-548a-5p	1	hsa-miR-525-5p	1
hsa-miR-1225-5p	1	hsa-miR-548aa, hsa-miR-548t-3p	1	hsa-miR-526a, hsa-miR-520c-5p, hsa-miR-518d-5p	1
hsa-miR-1226-3p	1	hsa-miR-548ab	1	hsa-miR-526b-3p	1
hsa-miR-1228-3p	1	hsa-miR-548ac	1	hsa-miR-526b-5p	1
hsa-miR-1233-3p	1	hsa-miR-548ad-3p	1	hsa-miR-527, hsa-miR-518a-5p	1
hsa-miR-1234-3p	1	hsa-miR-548ad-5p, hsa-miR-548ae-5p	1	hsa-miR-532-3p	1
hsa-miR-1236-3p	1	hsa-miR-548ae-3p	1	hsa-miR-532-5p	1
hsa-miR-1237-3p	1	hsa-miR-548ag	1	hsa-miR-539-3p	1
hsa-miR-1237-5p	1	hsa-miR-548ah-3p	1	hsa-miR-539-5p	1
hsa-miR-1238-3p	1	hsa-miR-548ah-5p	1	hsa-miR-541-3p	1
hsa-miR-1245a	1	hsa-miR-548ai, hsa-miR-570-5p	1	hsa-miR-541-5p	1
hsa-miR-1245b-5p	1	hsa-miR-548aj-3p	1	hsa-miR-542-3p	1
hsa-miR-124-5p	1	hsa-miR-548ak	1	hsa-miR-542-5p	1
hsa-miR-1247-5p	1	hsa-miR-548al	1	hsa-miR-543	1
hsa-miR-1249-3p	1	hsa-miR-548am-3p	1	hsa-miR-544a	1
hsa-miR-1251-3p	1	hsa-miR-548an	1	hsa-miR-544b	1
hsa-miR-1255b-5p	1	hsa-miR-548ao-3p	1	hsa-miR-545-3p	1
hsa-miR-1258	1	hsa-miR-548ao-5p	1	hsa-miR-545-5p	1
hsa-miR-125a-5p	1	hsa-miR-548ap-3p	1	hsa-miR-548a-3p	1
hsa-miR-125b-1-3p	1	hsa-miR-548ap-5p	1	hsa-miR-548a-5p	1
hsa-miR-125b-2-3p	1	hsa-miR-548aq-3p	1	hsa-miR-548aa, hsa-miR-548t-3p	1
hsa-miR-125b-5p	1	hsa-miR-548aq-5p	1	hsa-miR-548ab	1
hsa-miR-1261	1	hsa-miR-548ar-3p	1	hsa-miR-548ac	1
hsa-miR-126-3p	1	hsa-miR-548ar-5p	1	hsa-miR-548ad-3p	1
hsa-miR-1265	1	hsa-miR-548as-3p	1	hsa-miR-548ad-5p, hsa-miR-548ae-5p	1
hsa-miR-126-5p	1	hsa-miR-548as-5p	1	hsa-miR-548ae-3p	1
hsa-miR-1266-5p	1	hsa-miR-548at-3p	1	hsa-miR-548ag	1
hsa-miR-1267	1	hsa-miR-548at-5p	1	hsa-miR-548ah-3p	1
hsa-miR-1268b	1	hsa-miR-548au-3p	1	hsa-miR-548ai, hsa-miR-570-5p	1
hsa-miR-1273c	1	hsa-miR-548au-5p	1	hsa-miR-548aj-3p	1
hsa-miR-1273d	1	hsa-miR-548av-3p	1	hsa-miR-548ak	1
hsa-miR-1273g-3p	1	hsa-miR-548av-5p	1	hsa-miR-548al	1
hsa-miR-1273g-5p	1	hsa-miR-548aw	1	hsa-miR-548am-3p	1
hsa-miR-127-5p	1	hsa-miR-548ax	1	hsa-miR-548ao-3p	1
hsa-miR-1276	1	hsa-miR-548ay-3p	1	hsa-miR-548ao-5p	1
hsa-miR-1277-5p	1	hsa-miR-548ay-5p	1	hsa-miR-548ap-3p	1
hsa-miR-1281	1	hsa-miR-548az-3p	1	hsa-miR-548ap-5p	1
hsa-miR-128-3p	1	hsa-miR-548az-5p	1	hsa-miR-548aq-3p	1
hsa-miR-1285-3p	1	hsa-miR-548b-3p	1	hsa-miR-548aq-5p	1
hsa-miR-1286	1	hsa-miR-548b-5p	1	hsa-miR-548ar-3p	1
hsa-miR-1287-3p	1	hsa-miR-548ba	1	hsa-miR-548ar-5p	1
hsa-miR-1289	1	hsa-miR-548bb-3p	1	hsa-miR-548as-3p	1
hsa-miR-1293	1	hsa-miR-548bb-5p	1	hsa-miR-548as-5p	1
hsa-miR-1296-5p	1	hsa-miR-548c-3p	1	hsa-miR-548at-3p	1
hsa-miR-1297	1	hsa-miR-548c-5p, hsa-miR-548o-5p, hsa-miR-548am-5p	1	hsa-miR-548at-5p	1
hsa-miR-1298-5p	1	hsa-miR-548d-3p	1	hsa-miR-548au-3p	1
hsa-miR-1304-3p	1	hsa-miR-548d-5p	1	hsa-miR-548au-5p	1
hsa-miR-1306-5p	1	hsa-miR-548e-3p	1	hsa-miR-548av-3p	1
hsa-miR-130a-3p	1	hsa-miR-548e-5p	1	hsa-miR-548aw	1
hsa-miR-130b-3p	1	hsa-miR-548f-3p	1	hsa-miR-548ax	1
hsa-miR-130b-5p	1	hsa-miR-548f-5p	1	hsa-miR-548ay-3p	1
hsa-miR-1322	1	hsa-miR-548g-3p	1	hsa-miR-548ay-5p	1
hsa-miR-1323	1	hsa-miR-548g-5p, hsa-miR-548x-5p, hsa-miR-548aj-5p	1	hsa-miR-548az-3p	1
hsa-miR-132-5p	1	hsa-miR-548h-5p	1	hsa-miR-548b-3p	1
hsa-miR-133a-3p	1	hsa-miR-548i	1	hsa-miR-548b-5p	1
hsa-miR-133b	1	hsa-miR-548j-3p	1	hsa-miR-548ba	1
hsa-miR-138-2-3p	1	hsa-miR-548j-5p	1	hsa-miR-548bb-3p	1
hsa-miR-140-3p	1	hsa-miR-548k	1	hsa-miR-548bb-5p	1
hsa-miR-140-5p	1	hsa-miR-548l	1	hsa-miR-548c-3p	1
hsa-miR-141-5p	1	hsa-miR-548m	1	hsa-miR-548c-5p, hsa-miR-548o-5p, hsa-miR-548am-5p	1
hsa-miR-142-3p	1	hsa-miR-548n	1	hsa-miR-548d-3p	1
hsa-miR-142-5p	1	hsa-miR-548o-3p	1	hsa-miR-548d-5p	1
hsa-miR-143-5p	1	hsa-miR-548p	1	hsa-miR-548e-3p	1
hsa-miR-144-5p	1	hsa-miR-548q	1	hsa-miR-548e-5p	1
hsa-miR-145-5p	1	hsa-miR-548s	1	hsa-miR-548f-3p	1
hsa-miR-1469	1	hsa-miR-548t-5p	1	hsa-miR-548f-5p	1
hsa-miR-146a-3p	1	hsa-miR-548u	1	hsa-miR-548g-3p	1
hsa-miR-146a-5p	1	hsa-miR-548v	1	hsa-miR-548g-5p, hsa-miR-548x-5p, hsa-miR-548aj-5p	1
hsa-miR-1470	1	hsa-miR-548w	1	hsa-miR-548h-5p	1
hsa-miR-147b	1	hsa-miR-548x-3p	1	hsa-miR-548i	1
hsa-miR-148a-5p	1	hsa-miR-548y	1	hsa-miR-548j-3p	1
hsa-miR-149-5p	1	hsa-miR-548z, hsa-miR-548h-3p	1	hsa-miR-548j-5p	1
hsa-miR-150-3p	1	hsa-miR-549a	1	hsa-miR-548k	1
hsa-miR-151a-3p	1	hsa-miR-550a-3-5p	1	hsa-miR-548l	1
hsa-miR-152-3p	1	hsa-miR-550a-3p	1	hsa-miR-548m	1
hsa-miR-153-3p	1	hsa-miR-550a-5p	1	hsa-miR-548n	1
hsa-miR-1538	1	hsa-miR-550b-2-5p	1	hsa-miR-548o-3p	1
hsa-miR-1539	1	hsa-miR-550b-3p	1	hsa-miR-548p	1
hsa-miR-154-5p	1	hsa-miR-551a	1	hsa-miR-548q	1
hsa-miR-155-3p	1	hsa-miR-551b-3p	1	hsa-miR-548s	1
hsa-miR-155-5p	1	hsa-miR-551b-5p	1	hsa-miR-548t-5p	1
hsa-miR-1587	1	hsa-miR-552-3p	1	hsa-miR-548u	1
hsa-miR-17-3p	1	hsa-miR-552-5p	1	hsa-miR-548v	1
hsa-miR-181a-2-3p	1	hsa-miR-553	1	hsa-miR-548w	1
hsa-miR-181a-5p	1	hsa-miR-554	1	hsa-miR-548x-3p	1
hsa-miR-181b-5p	1	hsa-miR-555	1	hsa-miR-548y	1
hsa-miR-1825	1	hsa-miR-556-3p	1	hsa-miR-548z, hsa-miR-548h-3p	1
hsa-miR-1827	1	hsa-miR-556-5p	1	hsa-miR-549a	1
hsa-miR-183-3p	1	hsa-miR-557	1	hsa-miR-550a-3-5p	1
hsa-miR-185-3p	1	hsa-miR-5571-3p	1	hsa-miR-550a-3p	1
hsa-miR-186-5p	1	hsa-miR-5571-5p	1	hsa-miR-550a-5p	1
hsa-miR-188-5p	1	hsa-miR-5572	1	hsa-miR-550b-2-5p	1
hsa-miR-18a-5p	1	hsa-miR-5579-3p	1	hsa-miR-550b-3p	1
hsa-miR-18b-5p	1	hsa-miR-5579-5p	1	hsa-miR-551a	1
hsa-miR-1908-3p	1	hsa-miR-558	1	hsa-miR-551b-3p	1
hsa-miR-1908-5p	1	hsa-miR-5580-3p	1	hsa-miR-551b-5p	1
hsa-miR-1909-5p	1	hsa-miR-5580-5p	1	hsa-miR-552-3p	1
hsa-miR-190a-5p	1	hsa-miR-5581-3p	1	hsa-miR-552-5p	1
hsa-miR-191-3p	1	hsa-miR-5581-5p	1	hsa-miR-553	1
hsa-miR-1914-3p	1	hsa-miR-5582-3p	1	hsa-miR-554	1
hsa-miR-193a-3p	1	hsa-miR-5582-5p	1	hsa-miR-555	1
hsa-miR-193a-5p	1	hsa-miR-5583-3p	1	hsa-miR-556-3p	1
hsa-miR-193b-3p	1	hsa-miR-5583-5p	1	hsa-miR-557	1
hsa-miR-193b-5p	1	hsa-miR-5584-3p	1	hsa-miR-5571-5p	1
hsa-miR-195-3p	1	hsa-miR-5584-5p	1	hsa-miR-5572	1
hsa-miR-195-5p	1	hsa-miR-5585-3p	1	hsa-miR-5579-3p	1
hsa-miR-197-3p	1	hsa-miR-5585-5p	1	hsa-miR-5579-5p	1
hsa-miR-198	1	hsa-miR-5586-3p	1	hsa-miR-558	1
hsa-miR-199a-3p, hsa-miR-199b-3p	1	hsa-miR-5586-5p	1	hsa-miR-5580-3p	1
hsa-miR-19a-3p	1	hsa-miR-5587-3p	1	hsa-miR-5580-5p	1
hsa-miR-19a-5p	1	hsa-miR-5587-5p	1	hsa-miR-5581-3p	1
hsa-miR-19b-2-5p	1	hsa-miR-5588-3p	1	hsa-miR-5581-5p	1
hsa-miR-203b-5p	1	hsa-miR-5588-5p	1	hsa-miR-5582-3p	1
hsa-miR-204-3p	1	hsa-miR-5589-3p	1	hsa-miR-5582-5p	1
hsa-miR-204-5p	1	hsa-miR-5589-5p	1	hsa-miR-5583-3p	1
hsa-miR-206	1	hsa-miR-559	1	hsa-miR-5583-5p	1
hsa-miR-208a-3p	1	hsa-miR-5590-3p	1	hsa-miR-5584-3p	1
hsa-miR-208a-5p	1	hsa-miR-5590-5p	1	hsa-miR-5584-5p	1
hsa-miR-210-3p	1	hsa-miR-5591-3p	1	hsa-miR-5585-3p	1
hsa-miR-2113	1	hsa-miR-5591-5p	1	hsa-miR-5585-5p	1
hsa-miR-211-3p	1	hsa-miR-561-3p	1	hsa-miR-5586-3p	1
hsa-miR-2116-3p	1	hsa-miR-561-5p	1	hsa-miR-5586-5p	1
hsa-miR-2116-5p	1	hsa-miR-562	1	hsa-miR-5587-3p	1
hsa-miR-2117	1	hsa-miR-563	1	hsa-miR-5588-3p	1
hsa-miR-212-3p	1	hsa-miR-564	1	hsa-miR-5588-5p	1
hsa-miR-21-3p	1	hsa-miR-566	1	hsa-miR-5589-3p	1
hsa-miR-218-1-3p	1	hsa-miR-567	1	hsa-miR-5589-5p	1
hsa-miR-219a-5p	1	hsa-miR-568	1	hsa-miR-559	1
hsa-miR-219b-3p	1	hsa-miR-5680	1	hsa-miR-5590-3p	1
hsa-miR-223-5p	1	hsa-miR-5681a	1	hsa-miR-5590-5p	1
hsa-miR-22-3p	1	hsa-miR-5681b	1	hsa-miR-5591-3p	1
hsa-miR-2276-5p	1	hsa-miR-5682	1	hsa-miR-5591-5p	1
hsa-miR-2278	1	hsa-miR-5683	1	hsa-miR-561-3p	1
hsa-miR-2355-3p	1	hsa-miR-5684	1	hsa-miR-561-5p	1
hsa-miR-23a-3p	1	hsa-miR-5685	1	hsa-miR-562	1
hsa-miR-23b-3p	1	hsa-miR-5687	1	hsa-miR-563	1
hsa-miR-23c	1	hsa-miR-5688	1	hsa-miR-564	1
hsa-miR-24-1-5p	1	hsa-miR-5689	1	hsa-miR-566	1
hsa-miR-24-2-5p	1	hsa-miR-569	1	hsa-miR-567	1
hsa-miR-2682-3p	1	hsa-miR-5690	1	hsa-miR-568	1
hsa-miR-26a-1-3p	1	hsa-miR-5691	1	hsa-miR-5680	1
hsa-miR-26a-2-3p	1	hsa-miR-5692a	1	hsa-miR-5681a	1
hsa-miR-26a-5p	1	hsa-miR-5692b	1	hsa-miR-5681b	1
hsa-miR-26b-3p	1	hsa-miR-5692c	1	hsa-miR-5682	1
hsa-miR-27a-3p	1	hsa-miR-5693	1	hsa-miR-5683	1
hsa-miR-27b-3p	1	hsa-miR-5694	1	hsa-miR-5684	1
hsa-miR-27b-5p	1	hsa-miR-5695	1	hsa-miR-5685	1
hsa-miR-28-3p	1	hsa-miR-5696	1	hsa-miR-5687	1
hsa-miR-2861	1	hsa-miR-5697	1	hsa-miR-5688	1
hsa-miR-2909	1	hsa-miR-5698	1	hsa-miR-5689	1
hsa-miR-296-5p	1	hsa-miR-5699-3p	1	hsa-miR-569	1
hsa-miR-29a-3p	1	hsa-miR-5699-5p	1	hsa-miR-5690	1
hsa-miR-29b-3p	1	hsa-miR-5700	1	hsa-miR-5691	1
hsa-miR-29c-3p	1	hsa-miR-5701	1	hsa-miR-5692a	1
hsa-miR-29c-5p	1	hsa-miR-5702	1	hsa-miR-5692b	1
hsa-miR-300	1	hsa-miR-5703	1	hsa-miR-5692c	1
hsa-miR-301a-3p	1	hsa-miR-570-3p	1	hsa-miR-5693	1
hsa-miR-302a-5p	1	hsa-miR-5704	1	hsa-miR-5694	1
hsa-miR-302c-3p	1	hsa-miR-5705	1	hsa-miR-5696	1
hsa-miR-302f	1	hsa-miR-5706	1	hsa-miR-5697	1
hsa-miR-3065-3p	1	hsa-miR-5707	1	hsa-miR-5698	1
hsa-miR-30a-3p	1	hsa-miR-5708	1	hsa-miR-5699-3p	1
hsa-miR-30a-5p	1	hsa-miR-571	1	hsa-miR-5699-5p	1
hsa-miR-30c-5p	1	hsa-miR-572	1	hsa-miR-5700	1
hsa-miR-30d-5p	1	hsa-miR-573	1	hsa-miR-5701	1
hsa-miR-30e-5p	1	hsa-miR-5739	1	hsa-miR-5702	1
hsa-miR-3116	1	hsa-miR-574-3p	1	hsa-miR-5703	1
hsa-miR-3117-3p	1	hsa-miR-574-5p	1	hsa-miR-570-3p	1
hsa-miR-3117-5p	1	hsa-miR-575	1	hsa-miR-5704	1
hsa-miR-3119	1	hsa-miR-576-3p	1	hsa-miR-5705	1
hsa-miR-3120-3p	1	hsa-miR-576-5p	1	hsa-miR-5706	1
hsa-miR-3121-5p	1	hsa-miR-577	1	hsa-miR-5707	1
hsa-miR-3127-5p	1	hsa-miR-578	1	hsa-miR-5708	1
hsa-miR-3133	1	hsa-miR-5787	1	hsa-miR-571	1
hsa-miR-3134	1	hsa-miR-579-3p	1	hsa-miR-572	1
hsa-miR-3136-3p	1	hsa-miR-579-5p	1	hsa-miR-573	1
hsa-miR-3136-5p	1	hsa-miR-580-3p	1	hsa-miR-5739	1
hsa-miR-3137	1	hsa-miR-580-5p	1	hsa-miR-574-3p	1
hsa-miR-3139	1	hsa-miR-581	1	hsa-miR-574-5p	1
hsa-miR-31-3p	1	hsa-miR-582-3p	1	hsa-miR-575	1
hsa-miR-3140-3p	1	hsa-miR-582-5p	1	hsa-miR-576-3p	1
hsa-miR-3143	1	hsa-miR-583	1	hsa-miR-576-5p	1
hsa-miR-3145-3p	1	hsa-miR-584-3p	1	hsa-miR-577	1
hsa-miR-3145-5p	1	hsa-miR-584-5p	1	hsa-miR-578	1
hsa-miR-3147	1	hsa-miR-585-3p	1	hsa-miR-5787	1
hsa-miR-3148	1	hsa-miR-585-5p	1	hsa-miR-579-3p	1
hsa-miR-3150a-3p	1	hsa-miR-586	1	hsa-miR-579-5p	1
hsa-miR-3150a-5p	1	hsa-miR-587	1	hsa-miR-580-3p	1
hsa-miR-3152-3p	1	hsa-miR-588	1	hsa-miR-580-5p	1
hsa-miR-3155a	1	hsa-miR-589-3p	1	hsa-miR-581	1
hsa-miR-3155b	1	hsa-miR-589-5p	1	hsa-miR-582-3p	1
hsa-miR-3158-3p	1	hsa-miR-590-3p	1	hsa-miR-582-5p	1
hsa-miR-3158-5p	1	hsa-miR-590-5p	1	hsa-miR-583	1
hsa-miR-3160-5p	1	hsa-miR-591	1	hsa-miR-584-3p	1
hsa-miR-3163	1	hsa-miR-592	1	hsa-miR-584-5p	1
hsa-miR-3164	1	hsa-miR-593-3p	1	hsa-miR-585-3p	1
hsa-miR-3168	1	hsa-miR-593-5p	1	hsa-miR-585-5p	1
hsa-miR-3173-5p	1	hsa-miR-595	1	hsa-miR-586	1
hsa-miR-3176	1	hsa-miR-596	1	hsa-miR-587	1
hsa-miR-3177-3p	1	hsa-miR-597-3p	1	hsa-miR-588	1
hsa-miR-3178	1	hsa-miR-597-5p	1	hsa-miR-589-3p	1
hsa-miR-3179	1	hsa-miR-598-3p	1	hsa-miR-589-5p	1
hsa-miR-3180-5p	1	hsa-miR-598-5p	1	hsa-miR-590-3p	1
hsa-miR-3181	1	hsa-miR-599	1	hsa-miR-590-5p	1
hsa-miR-3184-5p	1	hsa-miR-600	1	hsa-miR-591	1
hsa-miR-3187-5p	1	hsa-miR-601	1	hsa-miR-592	1
hsa-miR-3188	1	hsa-miR-602	1	hsa-miR-593-3p	1
hsa-miR-3189-5p	1	hsa-miR-603	1	hsa-miR-593-5p	1
hsa-miR-3190-5p	1	hsa-miR-604	1	hsa-miR-595	1
hsa-miR-3192-3p	1	hsa-miR-605-3p	1	hsa-miR-596	1
hsa-miR-3192-5p	1	hsa-miR-605-5p	1	hsa-miR-597-3p	1
hsa-miR-3193	1	hsa-miR-606	1	hsa-miR-597-5p	1
hsa-miR-3194-5p	1	hsa-miR-6068	1	hsa-miR-598-3p	1
hsa-miR-3195	1	hsa-miR-6069	1	hsa-miR-598-5p	1
hsa-miR-3198	1	hsa-miR-607	1	hsa-miR-599	1
hsa-miR-3199	1	hsa-miR-6070	1	hsa-miR-600	1
hsa-miR-3200-3p	1	hsa-miR-6071	1	hsa-miR-601	1
hsa-miR-3200-5p	1	hsa-miR-6072	1	hsa-miR-602	1
hsa-miR-320b	1	hsa-miR-6073	1	hsa-miR-603	1
hsa-miR-320c	1	hsa-miR-6074	1	hsa-miR-604	1
hsa-miR-320d	1	hsa-miR-6075	1	hsa-miR-605-3p	1
hsa-miR-323a-5p	1	hsa-miR-6076	1	hsa-miR-605-5p	1
hsa-miR-323b-5p	1	hsa-miR-6077	1	hsa-miR-606	1
hsa-miR-32-3p	1	hsa-miR-6078	1	hsa-miR-6068	1
hsa-miR-324-3p	1	hsa-miR-6079	1	hsa-miR-6069	1
hsa-miR-324-5p	1	hsa-miR-608	1	hsa-miR-607	1
hsa-miR-325	1	hsa-miR-6080	1	hsa-miR-6070	1
hsa-miR-32-5p	1	hsa-miR-6081	1	hsa-miR-6071	1
hsa-miR-328-3p	1	hsa-miR-6082	1	hsa-miR-6072	1
hsa-miR-329-3p	1	hsa-miR-6083	1	hsa-miR-6073	1
hsa-miR-330-5p	1	hsa-miR-6084	1	hsa-miR-6074	1
hsa-miR-331-3p	1	hsa-miR-6085	1	hsa-miR-6075	1
hsa-miR-331-5p	1	hsa-miR-6086	1	hsa-miR-6076	1
hsa-miR-337-5p	1	hsa-miR-6087	1	hsa-miR-6077	1
hsa-miR-338-5p	1	hsa-miR-6088	1	hsa-miR-6078	1
hsa-miR-33b-5p	1	hsa-miR-6089	1	hsa-miR-6079	1
hsa-miR-340-3p	1	hsa-miR-609	1	hsa-miR-608	1
hsa-miR-340-5p	1	hsa-miR-6090	1	hsa-miR-6080	1
hsa-miR-342-3p	1	hsa-miR-610	1	hsa-miR-6081	1
hsa-miR-345-5p	1	hsa-miR-611	1	hsa-miR-6082	1
hsa-miR-34c-5p	1	hsa-miR-612	1	hsa-miR-6083	1
hsa-miR-3591-3p	1	hsa-miR-6124	1	hsa-miR-6084	1
hsa-miR-3591-5p	1	hsa-miR-6125	1	hsa-miR-6085	1
hsa-miR-3606-3p	1	hsa-miR-6126	1	hsa-miR-6086	1
hsa-miR-3606-5p	1	hsa-miR-6127	1	hsa-miR-6087	1
hsa-miR-3610	1	hsa-miR-6128	1	hsa-miR-6088	1
hsa-miR-3611	1	hsa-miR-6129	1	hsa-miR-6089	1
hsa-miR-3613-3p	1	hsa-miR-613	1	hsa-miR-609	1
hsa-miR-3614-5p	1	hsa-miR-6130	1	hsa-miR-6090	1
hsa-miR-361-5p	1	hsa-miR-6131	1	hsa-miR-610	1
hsa-miR-3616-3p	1	hsa-miR-6132	1	hsa-miR-611	1
hsa-miR-3619-3p	1	hsa-miR-6133	1	hsa-miR-612	1
hsa-miR-3620-3p	1	hsa-miR-6134	1	hsa-miR-6124	1
hsa-miR-362-3p	1	hsa-miR-614	1	hsa-miR-6125	1
hsa-miR-3646	1	hsa-miR-615-3p	1	hsa-miR-6126	1
hsa-miR-3648	1	hsa-miR-615-5p	1	hsa-miR-6127	1
hsa-miR-3650	1	hsa-miR-616-3p	1	hsa-miR-6128	1
hsa-miR-3653-5p	1	hsa-miR-6165	1	hsa-miR-6129	1
hsa-miR-3654	1	hsa-miR-616-5p	1	hsa-miR-613	1
hsa-miR-365b-5p	1	hsa-miR-617	1	hsa-miR-6130	1
hsa-miR-3662	1	hsa-miR-618	1	hsa-miR-6131	1
hsa-miR-3663-3p	1	hsa-miR-619-3p	1	hsa-miR-6132	1
hsa-miR-3664-5p	1	hsa-miR-619-5p	1	hsa-miR-6133	1
hsa-miR-3668	1	hsa-miR-620	1	hsa-miR-6134	1
hsa-miR-3671	1	hsa-miR-621	1	hsa-miR-614	1
hsa-miR-3672	1	hsa-miR-622	1	hsa-miR-615-3p	1
hsa-miR-3675-3p	1	hsa-miR-623	1	hsa-miR-615-5p	1
hsa-miR-3675-5p	1	hsa-miR-624-3p	1	hsa-miR-616-3p	1
hsa-miR-367-5p	1	hsa-miR-624-5p	1	hsa-miR-6165	1
hsa-miR-3678-3p	1	hsa-miR-625-3p	1	hsa-miR-616-5p	1
hsa-miR-3678-5p	1	hsa-miR-625-5p	1	hsa-miR-617	1
hsa-miR-3679-3p	1	hsa-miR-626	1	hsa-miR-618	1
hsa-miR-3680-5p	1	hsa-miR-627-3p	1	hsa-miR-619-3p	1
hsa-miR-3681-3p	1	hsa-miR-627-5p	1	hsa-miR-619-5p	1
hsa-miR-3681-5p	1	hsa-miR-628-3p	1	hsa-miR-620	1
hsa-miR-3684	1	hsa-miR-628-5p	1	hsa-miR-621	1
hsa-miR-3685	1	hsa-miR-629-3p	1	hsa-miR-622	1
hsa-miR-3686	1	hsa-miR-629-5p	1	hsa-miR-623	1
hsa-miR-3687	1	hsa-miR-630	1	hsa-miR-624-3p	1
hsa-miR-3688-5p	1	hsa-miR-631	1	hsa-miR-624-5p	1
hsa-miR-3689a-5p, hsa-miR-3689b-5p, hsa-miR-3689e	1	hsa-miR-632	1	hsa-miR-625-3p	1
hsa-miR-3689f	1	hsa-miR-633	1	hsa-miR-625-5p	1
hsa-miR-3691-3p	1	hsa-miR-634	1	hsa-miR-626	1
hsa-miR-369-3p	1	hsa-miR-635	1	hsa-miR-627-3p	1
hsa-miR-370-3p	1	hsa-miR-636	1	hsa-miR-627-5p	1
hsa-miR-3714	1	hsa-miR-637	1	hsa-miR-628-3p	1
hsa-miR-373-3p	1	hsa-miR-638	1	hsa-miR-628-5p	1
hsa-miR-374a-5p	1	hsa-miR-639	1	hsa-miR-629-3p	1
hsa-miR-374b-5p	1	hsa-miR-640	1	hsa-miR-629-5p	1
hsa-miR-374c-3p	1	hsa-miR-641	1	hsa-miR-630	1
hsa-miR-374c-5p	1	hsa-miR-642a-3p	1	hsa-miR-631	1
hsa-miR-376a-3p	1	hsa-miR-642a-5p	1	hsa-miR-632	1
hsa-miR-376a-5p	1	hsa-miR-642b-3p	1	hsa-miR-633	1
hsa-miR-376b-5p	1	hsa-miR-642b-5p	1	hsa-miR-634	1
hsa-miR-376c-3p	1	hsa-miR-643	1	hsa-miR-635	1
hsa-miR-376c-5p	1	hsa-miR-644a	1	hsa-miR-636	1
hsa-miR-378a-3p	1	hsa-miR-645	1	hsa-miR-637	1
hsa-miR-378b	1	hsa-miR-646	1	hsa-miR-638	1
hsa-miR-378c	1	hsa-miR-647	1	hsa-miR-639	1
hsa-miR-378d	1	hsa-miR-648	1	hsa-miR-640	1
hsa-miR-378e	1	hsa-miR-649	1	hsa-miR-641	1
hsa-miR-378f	1	hsa-miR-6499-3p	1	hsa-miR-642a-3p	1
hsa-miR-378g	1	hsa-miR-6499-5p	1	hsa-miR-642a-5p	1
hsa-miR-378h	1	hsa-miR-650	1	hsa-miR-642b-3p	1
hsa-miR-378i	1	hsa-miR-6500-3p	1	hsa-miR-642b-5p	1
hsa-miR-379-5p	1	hsa-miR-6500-5p	1	hsa-miR-643	1
hsa-miR-381-5p	1	hsa-miR-6501-3p	1	hsa-miR-644a	1
hsa-miR-382-5p	1	hsa-miR-6501-5p	1	hsa-miR-645	1
hsa-miR-383-3p	1	hsa-miR-6502-3p	1	hsa-miR-646	1
hsa-miR-383-5p	1	hsa-miR-6502-5p	1	hsa-miR-647	1
hsa-miR-384	1	hsa-miR-6503-3p	1	hsa-miR-648	1
hsa-miR-3910	1	hsa-miR-6503-5p	1	hsa-miR-649	1
hsa-miR-3912-3p	1	hsa-miR-6504-3p	1	hsa-miR-6499-3p	1
hsa-miR-3914	1	hsa-miR-6504-5p	1	hsa-miR-6499-5p	1
hsa-miR-3915	1	hsa-miR-6505-3p	1	hsa-miR-650	1
hsa-miR-3921	1	hsa-miR-6505-5p	1	hsa-miR-6500-3p	1
hsa-miR-3922-3p	1	hsa-miR-6506-3p	1	hsa-miR-6500-5p	1
hsa-miR-3923	1	hsa-miR-6506-5p	1	hsa-miR-6501-3p	1
hsa-miR-3924	1	hsa-miR-6507-3p	1	hsa-miR-6501-5p	1
hsa-miR-3925-3p	1	hsa-miR-6507-5p	1	hsa-miR-6502-3p	1
hsa-miR-3925-5p	1	hsa-miR-6508-3p	1	hsa-miR-6502-5p	1
hsa-miR-3929	1	hsa-miR-6508-5p	1	hsa-miR-6503-3p	1
hsa-miR-3934-3p	1	hsa-miR-6509-3p	1	hsa-miR-6503-5p	1
hsa-miR-3934-5p	1	hsa-miR-6509-5p	1	hsa-miR-6504-3p	1
hsa-miR-3935	1	hsa-miR-6510-3p	1	hsa-miR-6504-5p	1
hsa-miR-3939	1	hsa-miR-6510-5p	1	hsa-miR-6505-3p	1
hsa-miR-3941	1	hsa-miR-6511a-3p	1	hsa-miR-6505-5p	1
hsa-miR-3942-5p	1	hsa-miR-6511a-5p	1	hsa-miR-6506-3p	1
hsa-miR-3960	1	hsa-miR-6511b-3p	1	hsa-miR-6506-5p	1
hsa-miR-3974	1	hsa-miR-6511b-5p	1	hsa-miR-6507-3p	1
hsa-miR-3975	1	hsa-miR-6512-3p	1	hsa-miR-6507-5p	1
hsa-miR-3976	1	hsa-miR-6512-5p	1	hsa-miR-6508-3p	1
hsa-miR-409-3p	1	hsa-miR-6513-3p	1	hsa-miR-6508-5p	1
hsa-miR-412-5p	1	hsa-miR-6513-5p	1	hsa-miR-6509-3p	1
hsa-miR-422a	1	hsa-miR-651-3p	1	hsa-miR-6509-5p	1
hsa-miR-424-5p	1	hsa-miR-6514-3p	1	hsa-miR-6510-3p	1
hsa-miR-4255	1	hsa-miR-6514-5p	1	hsa-miR-6510-5p	1
hsa-miR-4256	1	hsa-miR-6515-3p	1	hsa-miR-6511a-3p	1
hsa-miR-4259	1	hsa-miR-6515-5p	1	hsa-miR-6511a-5p	1
hsa-miR-4261	1	hsa-miR-651-5p	1	hsa-miR-6511b-3p	1
hsa-miR-4265	1	hsa-miR-6516-3p	1	hsa-miR-6511b-5p	1
hsa-miR-4274	1	hsa-miR-6516-5p	1	hsa-miR-6512-3p	1
hsa-miR-4275	1	hsa-miR-652-3p	1	hsa-miR-6512-5p	1
hsa-miR-4276	1	hsa-miR-652-5p	1	hsa-miR-6513-3p	1
hsa-miR-4278	1	hsa-miR-653-3p	1	hsa-miR-6513-5p	1
hsa-miR-4279	1	hsa-miR-653-5p	1	hsa-miR-651-3p	1
hsa-miR-4283	1	hsa-miR-654-3p	1	hsa-miR-6514-3p	1
hsa-miR-4287	1	hsa-miR-654-5p	1	hsa-miR-6514-5p	1
hsa-miR-4289	1	hsa-miR-655-3p	1	hsa-miR-6515-3p	1
hsa-miR-4294	1	hsa-miR-655-5p	1	hsa-miR-6515-5p	1
hsa-miR-4297	1	hsa-miR-656-3p	1	hsa-miR-651-5p	1
hsa-miR-4301	1	hsa-miR-656-5p	1	hsa-miR-6516-3p	1
hsa-miR-4302	1	hsa-miR-657	1	hsa-miR-6516-5p	1
hsa-miR-4303	1	hsa-miR-658	1	hsa-miR-652-3p	1
hsa-miR-4305	1	hsa-miR-659-3p	1	hsa-miR-652-5p	1
hsa-miR-4312	1	hsa-miR-659-5p	1	hsa-miR-653-3p	1
hsa-miR-431-3p	1	hsa-miR-660-3p	1	hsa-miR-653-5p	1
hsa-miR-4314	1	hsa-miR-660-5p	1	hsa-miR-654-3p	1
hsa-miR-4316	1	hsa-miR-661	1	hsa-miR-654-5p	1
hsa-miR-4318	1	hsa-miR-662	1	hsa-miR-655-3p	1
hsa-miR-4320	1	hsa-miR-663a	1	hsa-miR-655-5p	1
hsa-miR-4321	1	hsa-miR-663b	1	hsa-miR-656-5p	1
hsa-miR-4322	1	hsa-miR-664a-3p	1	hsa-miR-657	1
[truncated: 568 more rows]

## Sheet: S table 4
Supplemental table 4. List of miRNA involved in hepatocarcinogenesis
age group	comparison	G_Name	logFC (SNT/CH)	adj.P.Val	PMID	function
50s	CH_SNT	hsa-miR-1180-5p	-1.38467	0.000284284	27112784	tumor suppressor
60s	CH_SNT	hsa-miR-1248	-1.37827	0.00436474	36028821	tumor suppressor
60s	CH_SNT	hsa-miR-1273d	-1.00024	0.0110426	no information
50s_60s_70s	CH_SNT	hsa-miR-1273e	-2.65476	4.66572e-16	no information
50s	CH_SNT	hsa-miR-135a-3p	-2.00233	0.00140182	30138893	tumor suppressor
50s_60s	CH_SNT	hsa-miR-196b-5p	-1.16054	2.10518e-05	31632480	oncogene
60s_70s	CH_SNT	hsa-miR-21-3p	-1.25545	7.92277e-06	33763375	oncogene
50s	CH_SNT	hsa-miR-296-3p	-1.25167	0.0334566	30542726	oncogene
50s	CH_SNT	hsa-miR-298	-1.44657	0.0365023	29990836	tumor suppressor
50s_60s_70s	CH_SNT	hsa-miR-3064-5p	-1.31295	0.00027984	31914639	oncogene
50s	CH_SNT	hsa-miR-3158-5p	-1.62811	0.005303	no information
50s	CH_SNT	hsa-miR-3162-5p	-2.20341	0.00017742	no information
50s_60s_70s	CH_SNT	hsa-miR-325	-2.22026	4.63922e-09	33515898	tumor suppressor
60s	CH_SNT	hsa-miR-378a-5p	1.11705	0.0156584	35117503	tumor suppressor
					35184646	tumor suppressor
60s	CH_SNT	hsa-miR-378h	1.05744	0.0269422	no information
60s	CH_SNT	hsa-miR-3907	-1.48282	0.0073653	34691259	oncogene
50s_60s_70s	CH_SNT	hsa-miR-3922-3p	-1.90955	1.62868e-15	no information
60s	CH_SNT	hsa-miR-421	-1.19027	0.000276791	34847369	oncogene
60s	CH_SNT	hsa-miR-4433b-3p	1.06367	0.0130058	no information
50s	CH_SNT	hsa-miR-4475	-1.08234	0.010462	no information
60s	CH_SNT	hsa-miR-4485-5p	1.02284	0.000186336	no information
50s	CH_SNT	hsa-miR-4516	-1.00299	0.0258839	35110549	tumor suppressor
50s_60s_70s	CH_SNT	hsa-miR-4521	1.68993	0.000119833	35127170	tumor suppressor
60s	CH_SNT	hsa-miR-4525	1.09226	0.01502	no information
50s	CH_SNT	hsa-miR-4725-3p	-1.14875	0.0271922	no information
50s	CH_SNT	hsa-miR-4741	-1.22154	0.0027327	25230788	tumor suppressor
50s	CH_SNT	hsa-miR-486-3p	-1.02965	0.0271922	32313144	tumor suppressor
60s	CH_SNT	hsa-miR-495-3p	-1.10312	0.0118949	34806748	tumor suppressor
50s	CH_SNT	hsa-miR-508-5p	-3.35532	3.18e-05	27881003	tumor suppressor
60s	CH_SNT	hsa-miR-5096	-1.19662	0.000357671	34571083	tumor suppressor
50s_60s_70s	CH_SNT	hsa-miR-5195-5p	-2.29624	3.58437e-05	no information
50s_60s	CH_SNT	hsa-miR-520d-5p	-1.65085	0.00576802	34958891	tumor suppressor
60s_70s	CH_SNT	hsa-miR-527, hsa-miR-518a-5p	-1.15599	0.00340425	33613718	tumor suppressor
50s_60s	CH_SNT	hsa-miR-5585-3p	-1.3245	0.0372651	no information
60s	CH_SNT	hsa-miR-605-5p	-1.17096	0.00883471	34620742	tumor suppressor
50s	CH_SNT	hsa-miR-6071	-1.45241	1.32e-14	35792156	tumor suppressor
60s	CH_SNT	hsa-miR-6073	-1.10882	0.0192261	no information
50s_60s	CH_SNT	hsa-miR-6081	-1.16647	0.0462841	no information
60s	CH_SNT	hsa-miR-619-5p	-1.07997	0.00436474	32978519	tumor suppressor
50s	CH_SNT	hsa-miR-642a-3p	-1.67049	0.000284284	36087939	tumor suppressor
50s	CH_SNT	hsa-miR-6501-5p	-1.6225	0.0329263	no information
60s_70s	CH_SNT	hsa-miR-664a-5p	-1.61284	0.00243149	no information
60s	CH_SNT	hsa-miR-664b-5p	-1.29084	0.00970506	31967930	tumor suppressor
50s	CH_SNT	hsa-miR-671-5p	-1.40389	0.0254807	35695667	oncogene
50s	CH_SNT	hsa-miR-6732-5p	1.43192	0.00254742	no information
50s	CH_SNT	hsa-miR-6768-5p	-1.1466	0.0452662	no information
50s_60s	CH_SNT	hsa-miR-6769a-5p	-1.41007	0.00312265	no information
50s	CH_SNT	hsa-miR-6775-3p	-1.52099	0.0232553	30333480	tumor suppressor
50s	CH_SNT	hsa-miR-6825-3p	-1.61912	1.2e-06	no information
50s_60s_70s	CH_SNT	hsa-miR-6856-5p	-1.77877	7.26762e-06	no information
50s_60s	CH_SNT	hsa-miR-7110-5p	-1.22731	0.00534393	no information
60s	CH_SNT	hsa-miR-7641	1.2137	0.0233496	36583742	oncogene
60s	CH_SNT	hsa-miR-8059	1.08609	0.00027984	no information
50s	CH_SNT	hsa-miR-8063	-1.19831	0.0199716	35008435	tumor suppressor
50s	CH_SNT	hsa-miR-8078	-1.56779	0.0132203	no information
age group	description	G_Name	logFC (HCC/SNT)	adj.P.Val	PMID	function
70s	SNT_HCC	hsa-miR-1269b	1.39532	0.0106216	32371982	oncogene
70s	SNT_HCC	hsa-miR-216b-5p	1.64126	0.00730904	31920462	oncogene
70s	SNT_HCC	hsa-miR-217	1.74172	0.0058455	28184926	tumor suppressor
70s	SNT_HCC	hsa-miR-449a	3.27189	0.000108506	27398144	tumor suppressor
70s	SNT_HCC	hsa-miR-10a-5p	-1.6343	0.00506179	32683841	oncogene
70s	SNT_HCC	hsa-miR-130a-3p	-1.56967	0.00123561	26817584	tumor suppressor
70s	SNT_HCC	hsa-miR-139-5p	-1.55173	8.74e-05	30710422	tumor suppressor
70s	SNT_HCC	hsa-miR-141-3p	-1.66496	0.00057209	30695725	oncogene
70s	SNT_HCC	hsa-miR-142-5p	-1.66675	0.0102909	26293610	tumor suppressor
70s	SNT_HCC	hsa-miR-144-3p	-1.46934	0.00340167	35300565	tumor suppressor
70s	SNT_HCC	hsa-miR-145-5p	-1.15668	0.0159356	29658584	tumor suppressor
70s	SNT_HCC	hsa-miR-146a-5p	-1.49562	0.0188829	35410355	oncogene
70s	SNT_HCC	hsa-miR-150-5p	-1.88395	0.00484881	25549355	tumor suppressor
70s	SNT_HCC	hsa-miR-199a-3p, hsa-miR-199b-3p	-3.08415	3.32e-06	36035756	tumor suppressor
70s	SNT_HCC	hsa-miR-199a-5p	-3.12694	1.08e-06	28099144	tumor suppressor
70s	SNT_HCC	hsa-miR-200a-3p	-3.45266	1.6e-06	29103765	tumor suppressor
70s	SNT_HCC	hsa-miR-200b-3p	-3.72906	6.08e-07	32591615	tumor suppressor
70s	SNT_HCC	hsa-miR-200c-3p	-2.51405	2.88e-08	35322861	tumor suppressor
70s	SNT_HCC	hsa-miR-214-3p	-1.80672	0.000206673	29151817	tumor suppressor
70s	SNT_HCC	hsa-miR-214-5p	-1.58715	0.0025802	30206974	tumor suppressor
70s	SNT_HCC	hsa-miR-325	-2.28192	0.000214336	33515898	tumor suppressor
70s	SNT_HCC	hsa-miR-375	-1.85174	0.000200558	32616906	tumor suppressor
70s	SNT_HCC	hsa-miR-376c-3p	-1.64956	0.00344424	33469348	oncogene
70s	SNT_HCC	hsa-miR-377-3p	-1.3752	0.0102909	35057851	tumor suppressor
70s	SNT_HCC	hsa-miR-3922-3p	-2.21844	0.00278634	no information
70s	SNT_HCC	hsa-miR-424-5p	-2.13792	2.13e-05	33201900	tumor suppressor
70s	SNT_HCC	hsa-miR-429	-2.25123	2.76e-06	25312821	tumor suppressor
70s	SNT_HCC	hsa-miR-450a-5p	-1.21303	0.0102909	32014456	tumor suppressor
70s	SNT_HCC	hsa-miR-451a	-1.52329	0.00340167	31298411	tumor suppressor
70s	SNT_HCC	hsa-miR-491-3p	-1.185	0.0181068	28844709	tumor suppressor
70s	SNT_HCC	hsa-miR-511-3p	-1.07353	0.00768364	no information
The description of 50s_60s in the age group indicates that miRNAs with different expression are common in the 50s and 60s.
PMID No. as reference is listed in the table. Function indicates whether the miRNA is involved in oncogenesis or tumor suppression upon overexpression in the literature.

## Sheet: S. table 5
Supplemental table 5. Differences in miRNA expression by fibrosis stage
miRNA	0_vs_1	0_vs_2	0_vs_3	0_vs_4	1_vs_2	1_vs_3	2_vs_4	2_vs_3	2_vs_4	3_vs_4
hsa-miR-1273e	0.949531	0.85566	0.650881	0.8	0.152843	0.0131914	0.375336	0.313624	0.524834	0.763214
hsa-miR-21-3p	0.314215	0.0895551	0.146723	0.4	0.0015159	0.0160057	0.213409	0.938217	0.626765	0.684989
hsa-miR-378h	0.929388	0.395951	0.081043	0.2	0.0229797	0.000121174	0.0688042	0.0290184	0.107729	0.190275
hsa-miR-3907	0.179635	0.716005	0.222833	0.2	0.000155184	0.242812	0.888678	0.0143625	0.166345	0.443975
hsa-miR-5195-5p	0.0060133	0.00763288	0.00436927	0.2	0.118723	0.280138	0.987591	0.70793	0.764747	0.932347
hsa-miR-520d-5p	0.052663	0.0895551	0.10007	0.4	0.00357723	0.182828	0.697283	0.250246	0.24621	0.384778
hsa-miR-527, hsa-miR-518a-5p	0.0101738	0.0099679	0.00577872	0.2	0.0732865	0.518156	0.427652	0.342359	0.190456	0.27907
hsa-miR-605-5p	0.329648	0.879514	0.847216	0.4	0.00950524	0.0677952	0.876396	0.548031	0.261778	0.32981
hsa-miR-664b-5p	0.409445	0.616878	0.394362	0.8	0.00862455	0.26494	0.62894	0.115748	0.217028	0.384778
hsa-miR-6769a-5p	0.0468669	0.0954285	0.0245243	0.2	0.00758007	0.610285	0.987591	0.038737	0.389595	0.887949
hsa-miR-6775-3p	0.313386	0.230713	0.257576	0.8	0.0846318	0.0461571	0.318799	0.766049	0.431869	0.503171
hsa-miR-6856-5p	0.152404	0.363082	0.29993	0.8	0.00902102	0.115994	0.815455	0.628069	0.549503	0.845666
hsa-miR-7110-5p	0.0356029	0.0422311	0.0504581	0.2	0.26697	0.591288	0.876403	0.679318	0.764747	0.845666
hsa-miR-7641	0.116474	0.0601556	0.0334038	0.2	0.216459	0.419682	0.186166	0.574145	0.294922	0.32981
Gray shading indicates a significant difference obtained in the comparison between the two groups.

## Sheet: S. table 6
Supplemental table 6. Detail clinical information in CH
code No	age	sex	histology	HCVRNA	AST	ALT	WBC	PLT	T_BIL	ALP	GGTP	Hb	ALB	AFP
				log copies/mL	IU/L	IU/L	μL	x10^4/μL	mg/dL	IU/L	U/L	g/dL	g/dL	ng/mL
OCH-101	66	M	A1/F1	6.4	29	31	5640	15.7	0.5	183	12	14.9	3.9	1.4
OCH-102	69	M	A1/F1	4.9	39	34	3570	17	0.5	104	38	12	4	4.7
OCH-103	54	F	A1/F1	6.1	22	28	4220	27.8	0.5	299	47	13.7	4.3	10.4
OCH-104	69	F	A2/F1	5	30	34	5060	16.6	0.5	188	17	12.3	4.7	2.2
OCH-105	67	M	A2/F3	6.3	70	58	3440	7.8	1.4	321	130	14.1	3.3	3.2
OCH-106	68	F	A1/F1	5.7	35	29	7650	15	0.9	315	18	11.8	4	1.5
OCH-107	61	F	A1/F1	6	27	41	5480	15.7	0.9	352	17	13.5	4.3	1.6
OCH-108	64	M	A2/F1	6.5	24	18	5810	19.3	1	174	15	14.5	4.2	2.4
OCH-109	53	F	A1/F1	6.1	93	106	4810	19.7	0.6	402	39	13.4	4.2	3.2
OCH-110	63	F	A1/F1	6.4	42	51	4150	15.9	0.6	190	17	14.6	4.4	1.9
OCH-111	73	M	A3/F3	6.4	63	77	5340	10.9	0.8	255	26	14.6	4.3	2.4
OCH-112	59	F	A3/F3	5.7	59	44	7490	13.4	0.9	377	32	14.2	3.8	5.6
OCH-113	55	F	A2/F3	6.3	28	23	4370	17.9	0.8	160	18	12.3	4.2	1.1
OCH-114	62	F	A3/F3	5	73	84	3580	9.3	0.4	322	50	15.1	4.5	10.1
OCH-115	66	F	A2/F3	6.2	47	53	6050	15.6	0.6	438	28	15.1	4.6	5.9
OCH-116	62	F	A3/F3	6.2	71	85	4250	9.8	0.8	341	33	14.4	4.1	45
OCH-117	69	M	A3/F3	5.1	57	60	3930	10.4	1.1	344	61	13.1	4	15.9
OCH-118	63	F	A3/F3	6.2	142	144	4840	11.4	1.3	567	184	13.4	3.6	67
OCH-119	69	F	A3/F3	6.2	79	73	3980	11	1.1	359	65	13.1	4	7.5
OCH-120	62	F	A3/F3	6.5	98	111	5060	7.6	0.8	295	42	13.7	3.8	37.7
OCH-121	69	M	A3/F3	6.3	47	39	5970	12	0.8	171	27	15.7	3.7	2.4
OCH-122	56	M	A1/F1	6.1	86	170	6750	23.7	0.5	164	201	16	4.7	2.1
OCH-123	68	F	A1/F1	5.3	48	52	4060	20.1	0.6	304	34	12.7	4.1	4.5
OCH-124	66	M	A1/F1	6.5	31	27	4420	12.7	0.6	293	22	12.5	4.2	2.6
OCH-125	68	M	A1/F1	6.3	22	22	5290	15.6	0.4	215	17	14.7	4	1.5
OCH-126	63	F	A1/F1	5.6	33	36	5460	12.1	0.3	283	29	14.8	4	10.9
OCH-127	52	F	A1/F1	6.2	34	41	3670	16.5	0.7	235	27	13.3	4.7	3.3
OCH-128	65	M	A1/F1	6.1	25	20	5820	20.4	0.9	194	62	16.5	4.2	4.8
OCH-129	62	F	A1/F1	6.4	24	37	5220	15.9	1.1	275	13	13.4	4.4	0.9
OCH-130	69	M	A1/F1	5.8	27	20	6430	16.7	0.5	193	26	13.4	4.4	1.1
OCH-131	60	M	A1/F1	6.5	32	35	6540	16.2	0.7	222	21	15.5	4.2	3.7
OCH-132	64	M	A1/F1	6.6	52	83	5090	15.5	0.5	421	120	15.1	4.4	5.5
OCH-133	65	M	A1/F1	5.7	21	14	3810	15.8	0.4	284	23	14.6	4.4	1.1
OCH-134	29	F	A1/F1	5.9	24	39	6050	19.6	0.5	186	26	11.2	4.4	ND
OCH-135	68	F	A1/F1	5.7	33	32	3390	17.2	0.7	225	20	14.3	4.6	2.5
OCH-136	25	F	A1/F1	6.3	32	30	4510	16.8	0.4	150	12	14.1	4.5	0.8
OCH-137	52	F	A1/F1	6	25	30	3950	24.9	1.1	205	34	13.8	4.7	1.8
OCH-138	45	M	A1/F1	4.9	32	39	5510	20	0.4	235	96	15.1	4.1	6.5
OCH-139	41	M	A1/F1	6.6	16	22	6550	24.3	1.2	244	21	16.3	4.4	0.8
OCH-140	50	F	A1/F1	6.1	73	78	4130	13.5	0.7	283	44	13.5	4.1	3.8
OCH-141	56	F	A1/F1	6.4	26	23	4930	20	0.4	214	19	12	4.2	0.9
OCH-142	50	F	A1/F1	6.5	28	22	3620	14.7	1	240	13	12.4	4.5	0.8
OCH-143	61	M	A2/F3	6.3	123	206	5910	9.1	0.9	202	389	14.4	4.1	ND
OCH-144	57	M	A3/F3	6.4	140	167	4550	13.9	1.6	240	161	14.5	4.7	2.5
OCH-145	61	F	A2/F3	6.2	87	96	4150	11.9	0.7	844	88	13.3	4.5	4.6
OCH-146	67	F	A2/F3	5.1	100	65	4090	9.1	1.4	546	51	13.2	3.6	ND
OCH-147	70	F	A2/F3	5.9	37	36	5610	13.4	0.8	303	19	13.2	4	ND
OCH-148	48	M	A1/F1	6	144	204	4290	16.6	0.7	527	731	15.5	4.5	5.9
OCH-149	56	M	A1/F1	5.4	35	38	8810	35.7	0.5	361	21	13.2	4.4	1.8
OCH-150	68	F	A1/F1	5.9	26	25	5700	17	0.5	245	12	12.8	4.5	4.5
OCH-151	66	F	A1/F1	6.3	32	40	5820	16.1	0.5	374	22	12.7	4.3	2.3
OCH-152	61	F	A1/F1	6.3	20	20	4410	16.7	0.7	182	20	12.5	4.2	4.9
OCH-153	70	M	A1/F1	4.8	30	45	3740	17.8	0.5	302	51	14.5	4.5	0.8
OCH-154	53	M	A1/F1	6.4	34	56	4830	19.4	0.6	215	29	14.9	4.3	3.3
OCH-155	56	M	A1/F1	6.3	24	20	4270	14.9	0.7	198	13	13.9	3.7	1.9
OCH-156	66	F	A1/F1	6.5	73	51	3580	11.6	0.8	325	24	12.4	3.5	10.1
OCH-157	57	F	A1/F1	5.7	33	43	3890	12	0.5	195	28	13.6	4.4	0.8
OCH-158	51	F	A1/F1	6.7	30	30	3380	15.3	0.8	236	21	14.5	4.7	1
OCH-159	60	M	A1/F1	5.7	21	24	5200	14.8	0.4	319	22	15.6	4.1	0.8
OCH-160	63	M	A1/F1	6.3	28	37	6270	17.5	0.6	172	21	16.1	4.5	0.8
OCH-161	48	F	A1/F1	6.6	15	14	4550	23.6	0.3	225	14	11.6	3.9	0.8
OCH-162	57	M	A1/F1	6.1	28	24	9070	24.3	0.6	206	48	14.1	4.3	4.1
OCH-163	28	M	A1/F1	6.3	26	30	5190	27.1	1.4	196	30	16.5	4.8	2.1
OCH-164	62	F	A1/F1	6	13	10	6350	29.3	0.4	301	17	13.3	3.9	1.3
OCH-165	70	F	A1/F1	6.2	25	21	3620	14.7	0.6	364	16	14.8	4.5	0.8
OCH-166	65	M	A1/F1	4.5	32	50	5760	20.3	0.6	227	35	14.7	4.2	7
OCH-167	64	F	A2/F3	6.9	43	46	7440	25.4	0.9	104	27	12	4.5	3.3
OCH-168	57	M	A1/F1	4.3	42	41	3020	12.6	0.6	146	40	14.3	4.6	2.3
OCH-169	70	M	A1/F1	6.2	112	108	4360	14.6	1	367	197	14.9	3.8	15.1
OCH-170	68	F	A1/F1	6.1	20	17	5780	18.6	0.9	244	21	14.1	3.9	0.8
OCH-171	68	M	A1/F1	6	23	24	3970	22.4	1	262	13	15.7	4.4	0.8
OCH-172	66	F	A1/F1	4	46	36	3290	12.5	0.8	401	26	12	4	10.9
OCH-173	71	M	A1/F1	6.3	24	23	4620	19.3	0.4	363	17	13.9	4.8	1.1
OCH-174	69	F	A1/F1	6.5	22	17	3410	21.8	0.6	282	12	15	4.3	0.8
OCH-175	59	F	A1/F1	5.7	18	22	2760	17.5	0.8	283	20	14.3	4.4	0.8
OCH-176	68	F	A1/F1	6.1	27	15	4490	12.6	0.5	216	27	14.9	4.5	1.1
OCH-177	59	M	A1/F1	6.4	26	21	7090	20.2	0.8	270	63	16	4.1	1.2
OCH-178	58	F	A1/F1	6.3	32	37	4490	12.2	0.5	165	17	14.5	4.4	1.4
OCH-179	65	F	A1/F1	6.6	22	26	4380	15.3	0.4	214	15	12.8	4.3	0.8
OCH-180	49	F	A1/F1	6.3	34	34	5750	24.8	0.5	220	15	13.2	4.6	0.8
OCH-181	62	F	A1/F1	6	30	35	4710	15.3	0.9	174	15	14.5	4.2	1.5
OCH-182	52	F	A1/F1	5.9	17	23	4730	28.7	0.4	152	25	12.8	4.7	1.5
OCH-183	44	M	A1/F1	5.9	31	76	7270	18.7	0.5	212	44	16.5	4.5	3.3
OCH-184	31	F	A1/F1	6	16	11	5830	24.3	0.3	165	17	12.2	3.5	1.3
OCH-185	61	F	A1/F1	5.4	75	68	5080	12.7	0.5	607	31	13.1	3.8	1.9
OCH-186	64	M	A1/F1	6.3	75	85	3500	14.7	0.9	347	63	13.7	3.7	0.8
OCH-187	56	M	A1/F1	6.1	52	80	5640	20.5	0.7	195	70	14.4	4.3	1.4
OCH-188	58	M	A1/F1	6.6	27	44	5320	16.6	0.6	148	23	15.3	4.4	0.8
OCH-189	59	F	A1/F1	6.3	33	28	3840	16.8	0.6	194	22	10.5	4.3	0.8
OCH-190	60	M	A1/F1	6.3	23	30	5250	15	0.8	179	16	15.7	4.6	1.3
OCH-191	58	M	A1/F1	5.8	60	85	6840	22.2	0.3	296	57	14.5	4.4	1.5
OCH-192	66	M	A1/F1	6.5	60	109	6860	14.7	0.7	203	101	16	4.2	4.5
OCH-193	60	F	A1/F1	6.2	34	36	6520	14.1	0.5	393	22	14.7	4.6	0.8
OCH-194	37	F	A1/F1	6.3	38	48	5000	17.5	0.5	191	16	13.5	4.7	3
OCH-195	57	F	A1/F1	5.7	28	24	9050	29.4	0.3	336	40	14.4	4.7	0.8
OCH-196	64	F	A1/F1	5.9	29	27	2840	9.4	0.6	190	12	12.9	4.6	1.6
OCH-197	62	F	A1/F1	6.6	32	32	8050	26.5	0.5	311	15	14.2	4.5	1.3
OCH-198	62	F	A1/F1	4.8	39	44	3720	20.7	0.6	280	62	13.7	4.5	0.8
OCH-199	59	F	A1/F1	5.6	28	23	3240	20.1	0.6	325	18	12.2	4.5	1
OCH-200	58	F	A1/F1	5.5	25	24	3840	20.2	0.6	323	11	13.4	4.4	0.8
OCH-201	64	F	A1/F1	6	22	21	6960	19.3	0.5	592	13	14.2	4.6	3
OCH-202	64	M	A1/F1	5.3	41	50	3520	18.3	0.4	215	28	10.3	4.1	1.6
OCH-203	27	F	A1/F1	6.2	16	16	5000	21.8	0.6	128	15	13.8	4.5	0.9
OCH-204	67	F	A1/F2	6.1	89	72	3670	11.5	0.8	420	119	12.5	3.3	ND
OCH-205	49	M	A2/F1	6.5	32	41	5510	23.3	0.5	172	224	15	4.3	2.7
OCH-206	54	F	A2/F2	6.3	74	80	5610	9.8	0.8	321	53	13	4.2	11.3
OCH-207	63	M	A2/F2	6	47	51	4890	9.8	0.8	302	49	13.4	4.2	8.9
OCH-208	70	M	A2/F2	6.3	128	169	3950	15.7	0.7	359	66	14.8	4	31.5
OCH-209	67	F	A2/F2	6.3	47	60	5860	17.9	0.5	267	22	11.8	3.8	2.4
OCH-210	60	F	A2/F2	6.3	47	31	6100	25.5	0.7	587	21	12.6	3.7	11.4
OCH-211	63	F	A3/F4	5.1	124	105	3090	8.1	1.4	425	106	14.1	3.2	14.1
OCH-212	50	M	A1/F1	7.3	34	30	8080	27.7	0.3	255	39	15.7	4.6	0.8
OCH-213	50	F	A1/F0	6.4	28	28	6090	22.3	0.5	176	29	12.4	4.6	6
OCH-214	57	F	A2/F1	6.4	48	55	4360	20.5	1.6	264	109	13.8	3.9	3.8
OCH-215	54	F	A2/F1	6.5	48	47	5990	16.9	0.7	223	31	14.5	4.1	22.3
OCH-216	71	F	A2/F2	5.5	63	68	4950	19.9	0.6	265	77	12.2	4.1	15.8
OCH-217	63	F	A2/F2	6.6	61	65	4450	18.6	0.8	255	30	12.7	4.2	2.3
OCH-218	58	M	A2/F2	6.5	49	47	4690	13	1	183	43	13.3	3.6	1.8
OCH-219	61	M	A2/F2	6	86	98	3950	8.6	0.5	305	46	13.9	4.2	21.5
OCH-220	70	F	A2/F2	5.8	143	129	5310	14.2	0.7	352	74	13.4	3.8	25.2
OCH-221	60	F	A2/F2	6.4	30	27	6610	27.5	0.4	238	18	12.9	4.5	2.5
OCH-222	43	M	A1/F0	6.4	29	37	7910	28.3	0.6	236	165	16.4	4.5	5.9
OCH-223	46	F	A0/F0	6	19	21	5910	30.6	0.5	177	31	14.2	4.1	1.8
OCH-224	46	F	A0/F0	6.3	24	16	4840	17.6	0.4	178	10	11.3	3.8	0.8
OCH-225	31	M	A1/F0	4.4	24	32	4860	25.2	1.7	219	30	16.2	4.9	1.2
OCH-226	19	M	A1/F0	6	251	271	8120	19.7	0.6	265	43	15.3	4.5	0.8
OCH-227	68	M	A1/F0	4.5	22	24	5990	17.3	0.6	321	21	16.8	4.7	1.5
OCH-228	58	M	A2/F2	6.6	70	92	6070	13.1	0.5	255	50	14.6	4.1	1.4
OCH-229	60	M	A2/F2	5.2	73	37	3130	9.7	0.6	231	30	14	4.1	1.7
OCH-230	59	M	A2/F1	6.4	202	400	5110	10.2	0.8	248	183	15.9	4	6.1
OCH-231	56	M	A2/F2	6.4	28	15	7410	31.4	0.5	192	18	14.3	4.3	1
OCH-232	42	M	A2/F2	7.1	53	83	6430	20.7	0.7	197	39	16	4.4	2.5
OCH-233	52	M	A1/F2	6.2	29	43	6770	17.6	0.7	262	26	15.4	4.7	0.9
OCH-234	57	F	A2/F2	6.6	112	204	8150	16.5	0.6	238	61	15.3	4.4	8.3
OCH-235	69	M	A2/F2	6	28	25	7760	17.1	0.5	332	13	15.3	4.5	0.8
OCH-236	69	M	A2/F2	6.2	103	105	5210	23.6	0.6	377	131	11.4	4	8.2
OCH-237	51	M	A2/F1	6.1	24	35	3160	14	0.6	160	15	14.3	4.1	1.5
OCH-238	74	M	A2/F2	6	46	52	2520	11.3	0.5	208	30	14.9	4	1.9
OCH-239	57	M	A2/F2	6	78	81	8620	17.4	1.2	273	129	15.7	4.2	1.4
OCH-240	43	M	A2/F2	4.6	89	202	5220	14.1	1	341	70	15.8	4.8	0.9
OCH-241	57	M	A3/F3	5.7	112	154	9080	20.7	0.5	291	66	15	4.3	4
OCH-242	66	F	A2/F3	6.4	32	24	4310	16.7	0.8	292	22	13.8	4	1.8
OCH-243	44	F	A2/F2	4.2	82	141	4820	14.7	0.8	290	74	13.6	4.4	1.8
OCH-244	63	M	A1/F2	7.3	58	65	5590	15.1	0.5	300	61	13.8	4	7.2
OCH-245	58	F	A1/F1	5.1	22	19	5510	28.9	0.2	239	10	10.6	4	2.2
OCH-246	52	F	A2/F1	6.6	89	118	4120	14.2	0.6	536	38	14.4	4.4	2.1
OCH-247	51	M	A1/F1	5.9	73	81	3130	15.8	0.9	272	46	13.9	4.4	3.1
OCH-248	52	F	A1/F1	6.9	75	104	6920	26.8	1.7	247	116	14.5	4.6	5
OCH-249	41	F	A1/F1	7.2	17	13	4890	24.9	0.8	234	11	12.9	4.2	2.4
OCH-250	45	F	A2/F1	6.5	39	44	4910	20.2	0.7	123	22	12.6	4.3	3.2
OCH-251	66	M	A1/F1	6.7	34	20	7740	19.8	0.5	492	28	13.6	4.3	1.6
OCH-252	41	F	A1/F1	6.1	157	60	6780	18.6	1.4	294	511	15.7	5	1.8
OCH-253	49	F	A1/F1	6.6	22	21	5640	28.2	0.6	150	15	11.8	4.2	0.8
OCH-254	61	F	A3/F3	6.9	69	66	3270	10.7	1.6	423	44	13.6	3.7	26.4
OCH-255	56	F	A2/F1	6.2	83	120	4610	20.8	0.5	223	69	13.4	4.2	4.6
OCH-256	52	M	A2/F1	6.7	145	192	4160	16.8	0.7	391	114	12.6	4.1	1
OCH-257	64	M	A1/F1	6	37	51	6610	18.8	1.1	183	23	13.9	4.2	1.8
OCH-258	58	F	A2/F2	6.8	100	110	6490	29.4	0.9	323	77	13.8	4.3	3.3
OCH-259	61	F	A3/F3	6.7	83	76	6160	21.7	0.7	375	47	12.2	3.5	3.8
OCH-260	61	M	A2/F2	4.2	136	160	5110	20.9	0.9	330	271	15.5	4.1	6
OCH-261	67	F	A1/F1	6	28	29	3860	17.6	0.6	250	20	12.7	4.3	1
OCH-262	65	F	A1/F1	7	29	18	4430	26.6	0.4	269	15	12.3	4.3	1.2
OCH-263	54	F	A1/F1	7.1	90	80	4170	17.7	0.9	350	71	13.5	4.5	3.9
OCH-264	59	F	A3/F3	6.4	33	36	7010	23.1	0.8	237	95	13.6	4.8	2.6
OCH-265	32	M	A0/F1	6.8	48	69	5240	21.7	0.8	340	581	17.6	5	2.9
OCH-266	61	M	A2/F2	5.1	35	43	3520	17.5	0.4	210	42	14.1	4.1	17.6
OCH-267	62	F	A2/F2	6.7	45	66	4490	14.1	1.2	409	64	14.9	4.1	10.1
OCH-268	26	M	A2/F1	6.1	21	37	7250	33.6	0.6	270	44	16.9	4.8	1.8
OCH-269	27	F	A1/F1	4	25	15	5650	14.8	0.9	261	49	13.7	4.6	1.8
OCH-270	69	M	A2/F2	5.4	85	58	4700	11.4	0.7	424	55	11	2.7	ND
OCH-271	64	M	A1/F1	6.8	30	34	7470	24.1	0.6	200	49	15.3	3.9	2
OCH-272	45	M	A1/F1	6.9	45	62	8470	26.1	0.7	298	187	15.6	4.4	3.2
OCH-273	58	F	A1/F1	4.3	19	22	5730	28.3	0.5	240	20	14.7	4.4	2.9
OCH-274	50	F	A1/F1	3.8	21	15	5050	30.6	0.5	221	15	12.9	4.1	0.8
OCH-275	60	F	A1/F1	7	25	20	7360	26.7	0.5	245	18	12.9	4.6	0.8
OCH-276	59	F	A1/F1	6.6	33	21	6290	24.7	0.5	217	56	11.8	4.6	0.8
OCH-277	69	M	A1/F1	7	21	18	4960	20.6	0.5	258	12	13.9	4.3	1
OCH-278	36	M	A1/F1	2.7	37	60	6980	28.3	0.7	267	41	16.4	4.7	3
OCH-279	41	F	A1/F1	6.3	16	14	6750	28.8	0.7	121	12	11.8	4.3	0.8
OCH-280	69	M	A1/F1	4.1	39	32	4900	18.7	0.3	327	18	13	4	3.3
OCH-281	23	F	A1/F1	4.7	15	8	3420	25.5	1.1	151	10	11.7	4.9	0.8
OCH-282	36	M	A1/F1	6.5	67	215	6060	27.1	0.6	349	338	14.5	4.3	ND
OCH-283	55	F	A1/F1	5.5	68	90	4940	11.5	0.3	300	38	10.4	4.1	1.1
OCH-284	76	M	A1/F2	5.8	89	156	6240	24.7	1	255	66	13.9	4.4	2.6
OCH-285	60	F	A2/F1	5.7	29	25	6160	21.7	0.5	265	24	13.9	4.5	1.1
OCH-286	68	F	A2/F2	6.4	36	45	7690	15.8	0.5	412	30	14.4	4.5	3.6
OCH-287	70	M	A2/F2	6.4	28	18	6400	16.6	0.7	199	36	15.6	4.5	2.5
OCH-288	74	F	A2/F2	6.9	38	31	4480	21.6	0.6	253	18	14.1	4.4	1
OCH-289	58	M	A3/F2	4.1	45	43	5410	17.1	0.9	183	17	14.1	4.5	0.8
OCH-290	57	F	A3/F3	4.7	101	93	4910	14.4	1.2	352	200	15.2	4.3	15.2
OCH-291	37	M	A2/F1	7.1	114	258	5490	25	0.4	270	247	15.5	4.4	0.9
OCH-292	31	F	A1/F1	5.1	22	21	9500	33	0.3	211	32	13.7	4.7	0.8
OCH-293	39	M	A1/F1	6.8	28	46	7230	25.3	0.9	335	35	14.8	4.6	0.8
OCH-294	34	F	A1/F1	5.9	131	189	4810	19.4	0.9	284	26	13.2	4.6	1.3
OCH-295	28	F	A1/F2	6.3	19	32	5710	30.3	0.5	129	14	13.7	4.6	0.8
OCH-296	61	F	A2/F1	6.9	26	29	5450	20.2	0.3	204	14	13	4.5	1.3
OCH-297	68	F	A2/F2	6.6	17	7	6220	14.8	0.4	148	13	12.8	4.5	0.8
OCH-298	25	F	A1/F1	5	31	46	9580	26.6	0.6	127	14	11.7	4.4	0.8
OCH-299	45	F	A1/F1	5.4	279	353	4080	20.6	0.5	242	127	12	4.3	1.2
OCH-300	40	M	A1/F1	7.2	67	90	8290	28.2	0.5	240	160	15.1	4.3	1.9
OCH-301	65	F	A1/F1	6.5	29	23	4440	15.3	0.7	258	17	12.9	4.5	3.7
OCH-302	62	M	A1/F1	6.7	34	42	4800	10	0.7	129	24	15.7	4.3	3.4
OCH-303	30	F	A1/F2	3.7	60	71	3990	16.8	0.6	284	28	12.7	4	0.8
OCH-304	57	M	A2/F1	5.5	94	105	5180	20.5	0.4	348	48	13.9	3.7	2
OCH-305	50	F	A2/F1	7.2	71	83	6020	19.1	0.6	329	28	14.6	4.4	2.7
OCH-306	54	F	A2/F1	6.4	63	111	6100	21.6	0.3	236	30	13	4.5	1.7
OCH-307	58	M	A2/F1	6.9	40	55	5260	14.1	0.5	282	26	13.7	4.1	1.5
OCH-308	57	M	A2/F3	5.2	161	166	6500	14.2	0.6	266	124	14	3.7	ND
OCH-309	54	F	A2/F3	3.7	52	49	2700	6.7	2.2	1023	21	12	3.6	6.7
OCH-310	63	F	A3/F3	3.4	109	90	3840	12.9	0.6	277	76	11.8	3.7	36.6
OCH-311	36	F	A1/F0	6.7	49	53	3720	27.4	0.4	192	38	11.2	4.2	0.8
OCH-312	32	F	A1/F0	3.4	19	25	7700	18.4	0.5	112	20	12.5	4.5	0.8
OCH-313	37	M	A2/F2	7.1	89	209	6220	24.5	0.7	182	78	16.5	4.5	2.5
OCH-314	56	M	A2/F2	6.4	76	129	5760	13.9	0.6	417	97	15.2	4.2	8.1
OCH-315	57	F	A1/F1	6	44	62	4950	23	0.4	238	29	13.5	4.3	4.5
OCH-316	67	M	A1/F1	5.7	26	16	6980	14.8	0.5	185	37	14.2	4.4	3.6
OCH-317	73	M	A2/F2	7	50	59	3760	12.9	0.5	341	35	13.3	4.5	6.9
OCH-318	77	M	A2/F1	6.2	187	240	3670	19.7	0.6	134	296	12.1	3.6	5
OCH-319	72	M	A2/F2	5.3	43	57	4310	11.1	0.9	351	153	13.1	4.4	9
OCH-320	36	M	A1/F1	7.3	32	60	4950	24.9	0.8	125	48	14.8	4.5	1.4
OCH-321	61	F	A2/F1	6.4	82	85	5390	20.1	0.8	250	79	12.5	3.9	4.1
OCH-322	41	M	A1/F1	5.5	13	16	5910	30.8	1	309	26	15.4	4.2	2.4
OCH-323	34	F	A1/F1	4.4	15	13	5130	20	0.5	193	9	12.6	4.5	2.2
OCH-324	47	M	A1/F1	7.1	26	34	5440	21.2	0.5	274	13	14.3	4.7	2.2
OCH-325	56	M	A2/F2	5.6	31	48	5210	20.2	0.4	383	74	14	4	1.9
OCH-326	41	M	A3/F3	7.1	115	100	4750	11.3	0.5	211	110	14	3.8	9.2
OCH-327	62	M	A2/F2	7.1	44	38	5160	13.9	1.4	191	ND	13.9	4	1.8
OCH-328	56	M	A2/F2	6.6	92	140	3200	8.2	1.2	220	72	13.6	4.1	8.2
OCH-329	50	F	A2/F1	6	18	14	6620	15	0.9	156	13	13.3	4.5	5.2
OCH-330	53	M	A2/F2	6.1	70	113	8470	11.6	0.9	283	73	15.7	4.6	7.1
OCH-331	61	M	A3/F2	5.3	60	35	4600	14.8	0.5	309	88	13.8	3.8	13
OCH-332	59	M	A1/F1	6.6	20	25	7010	30.4	0.6	210	159	14.6	4.6	5.4
OCH-333	60	F	A1/F1	6.3	27	26	4820	24.4	0.6	246	ND	12.1	4.6	0.9
OCH-334	66	M	A2/F2	3.9	50	69	5500	17.6	0.8	466	51	13.9	4.2	6.8
OCH-335	59	M	A1/F0	6.7	21	19	7410	28.4	0.6	192	9	13.6	4.4	1.2
OCH-336	50	M	A1/F1	5.9	24	41	10410	17.7	0.4	147	74	16.7	4	5.8
OCH-337	58	F	A2/F3	7.2	55	39	4150	13.3	1	311	50	12.8	4.4	12.3
OCH-338	50	M	A2/F2	6.6	37	24	6270	28.6	1.1	172	36	14.1	4.5	4.5
OCH-339	63	F	A2/F4	1.7	64	56	6320	15.8	1.3	435	122	11.4	3.7	23.4
OCH-340	48	M	A2/F2	6.8	63	111	4960	16.9	0.8	168	32	14.7	4.3	4.3
OCH-341	66	F	A1/F1	6.3	29	23	6060	23	0.6	214	17	13.5	4.3	ND
OCH-342	66	M	A1/F1	4.5	25	27	5740	21.5	0.6	210	26	13.8	3.8	1.2
OCH-343	58	M	A1/F1	6.9	95	144	7250	23.5	0.9	245	36	14.5	4.1	4.7
OCH-344	59	F	A2/F2	6.3	54	52	4020	12.6	0.7	222	32	12.7	4.4	2.1
OCH-345	67	F	A3/F1	7.3	35	31	5640	30	0.6	184	21	12.3	4.4	3.3
OCH-346	60	F	A2/F2	5.5	54	68	6460	18.8	0.6	311	61	15.2	4.2	ND
OCH-347	30	F	A2/F1	6.3	24	27	3490	23	0.5	174	8	12	4.4	1.5
OCH-348	54	F	A1/F1	4.6	75	102	3870	9.4	0.5	441	84	13.3	4.2	3.2
OCH-349	58	F	A2/F2	6.7	18	14	5740	28.1	0.4	289	22	14.9	4.2	3.9
OCH-350	47	M	A1/F1	6.4	19	39	8190	23.7	0.4	228	27	16.4	4.6	2.8
OCH-351	61	M	A2/F1	6.5	32	40	4900	20.5	0.4	212	22	15.9	4.9	1.4
OCH-352	29	F	A1/F2	6.3	39	55	3340	26.1	0.8	358	137	10	3.9	0.8
OCH-353	57	F	A2/F1	6.4	19	30	5760	22.4	0.6	232	23	14.6	5.1	1.9
OCH-354	53	M	A2/F2	6.8	164	120	3100	8.4	1.1	573	72	13.2	3.2	17
OCH-355	67	M	A3/F3	6.8	100	104	5540	16.6	0.7	1023	487	13.6	4.1	4.6
OCH-356	65	F	A2/F2	4.7	55	44	6650	30.2	0.7	247	29	14.3	4.1	3.8
OCH-357	58	M	A1/F1	6.9	39	58	8650	22.4	0.4	304	123	17.7	4.8	6
OCH-358	55	F	A1/F1	6.4	24	19	4160	26.4	0.8	272	12	12.2	4	0.8
OCH-359	58	M	A1/F1	6.5	27	25	5170	22.1	0.5	196	18	13.8	4.1	0.8
OCH-360	72	M	A1/F1	6.5	160	230	4050	13.9	0.6	193	72	15.4	3.7	11.8
OCH-361	73	M	A2/F1	4.5	32	49	4960	15.3	0.5	278	11	14.7	4.5	0.8
OCH-362	51	F	A2/F2	5.5	41	27	5530	16.6	0.5	175	39	13.3	4.1	2.3
OCH-363	60	M	A1/F1	5.9	26	33	6490	28.6	0.5	263	57	15.8	4.3	4.8
OCH-364	63	F	A2/F2	7	62	70	4040	11.4	0.8	413	67	13.7	4.3	10.1
OCH-365	46	F	A1/F1	6.7	40	85	7990	29.1	0.3	303	23	14.3	4.5	3.1
OCH-366	74	F	A2/F3	5.3	22	14	5460	23.2	0.3	193	17	12.5	4.6	2.4
OCH-367	63	M	A1/F1	7	49	52	3600	19.4	0.5	215	31	13.8	4.4	2.8
OCH-368	38	F	A1/F1	7.3	39	76	5180	36.2	0.5	195	18	12.8	4.4	2.8
OCH-369	62	F	A2/F2	6.3	78	72	4130	8	0.7	419	55	12.3	4	4.3
OCH-370	57	M	A2/F3	5.5	71	165	4050	14.6	0.6	270	99	15.4	4	41.8
OCH-371	44	F	A2/F1	6.6	17	19	7310	31.8	0.5	157	15	13.2	4.3	5.7
OCH-372	54	M	A1/F1	6.6	28	33	5350	19.9	1.2	223	31	17.4	4.7	2.2
OCH-373	65	M	A2/F1	5.5	62	96	4860	12.1	0.7	249	45	15.6	4.5	2
OCH-374	29	F	A1/F1	5.8	18	19	4710	26.1	0.7	177	13	12.3	4.5	1.3
OCH-375	48	M	A2/F3	5.7	61	54	2800	7.6	1.8	348	36	13.9	3.2	65.7
OCH-376	71	M	A1/F1	6.7	44	34	6130	24.5	0.4	518	75	13.4	4.1	5.8
OCH-377	66	M	A2/F3	5.7	123	145	4710	10.6	0.7	445	83	13.3	4.1	9.8
OCH-378	62	F	A1/F1	6.6	25	21	6490	16.4	0.7	434	16	13.4	4.6	2.6
OCH-379	57	F	A1/F1	6.3	30	35	8480	34.9	0.8	390	21	14.4	4.6	2.2
OCH-380	60	M	A3/F3	6.4	92	124	4150	10.8	1.2	302	174	14.3	4.5	2.5
OCH-381	56	F	A1/F1	6.4	23	21	4900	20.7	1.1	206	34	14	4.7	2.6
OCH-382	61	M	A2/F3	6.2	61	81	3940	12.7	1.1	156	23	15.6	4.3	7
OCH-383	69	M	A2/F1	7.2	43	57	5290	20	1.1	207	25	14.2	4.2	2
OCH-384	25	M	A1/F1	7.2	22	19	6060	24.4	0.3	153	111	15.2	4.3	3.6
OCH-385	73	F	A2/F2	6.6	43	45	6260	11.1	0.6	255	55	11.9	4.2	6.4
OCH-386	38	M	A1/F1	6.7	22	34	4060	23.6	1	242	10	14.5	4.7	1.6
OCH-387	72	M	A1/F2	4.4	79	107	5010	23.1	0.5	421	54	13.9	4.2	2.4
OCH-388	57	M	A3/F2	4	14	17	8440	27.1	0.5	214	34	14.4	4.2	1.5
OCH-389	70	M	A2/F1	6.4	27	43	8290	30.2	0.6	229	28	12.8	4.9	2
OCH-390	36	F	A1/F2	6.8	64	83	4900	11.8	0.3	178	21	11.7	4.3	2.4
OCH-391	66	F	A1/F1	6.2	129	152	4660	16.6	0.6	244	41	13.5	4.1	2.2
OCH-392	47	F	A1/F2	7	29	41	10630	24.2	0.3	290	36	13.3	4.5	1.2
OCH-393	67	F	A3/F3	6.4	82	75	6050	21.1	0.8	403	59	12.8	4.6	8.5
OCH-394	59	M	A1/F1	4.6	35	46	4880	18	0.8	182	56	14.7	4.3	3
OCH-395	72	M	A1/F1	7.3	28	38	3670	20.3	0.5	172	38	13.6	4.4	1.4
OCH-396	76	M	A1/F1	5.1	47	62	5980	13.6	0.6	171	51	15.4	4.4	4.9
OCH-397	55	F	A1/F1	7.8	38	35	3720	14.2	0.9	353	49	14	5	2.1
OCH-398	50	M	A2/F2	5.4	127	235	3300	17	0.9	235	38	15.9	4	1.3
OCH-399	30	M	A1/F1	6.6	46	77	6660	21.8	0.8	224	35	16.9	4.7	0.9
OCH-400	44	M	A1/F1	6.6	34	25	6580	15.2	0.7	257	80	15.9	4.3	2.7
OCH-401	57	F	A2/F2	6	55	67	3450	13.7	0.8	268	27	12.7	4.3	2.1
OCH-402	69	F	A2/F2	6.4	51	43	5880	14.4	0.6	265	28	13.2	4.1	3.8
OCH-403	56	F	A2/F1	6.3	23	20	5540	18.4	0.7	264	12	13.3	4.2	0.8
OCH-404	52	M	A1/F2	6.6	19	27	5290	19.2	0.7	183	17	13.8	4.5	1
OCH-405	42	F	A2/F2	6	51	32	4220	19.4	0.5	818	82	9.1	3.3	3.3
OCH-406	32	F	A2/F1	6.4	22	24	7330	19.3	1.2	136	10	13.6	4.7	0.8
OCH-407	68	F	A2/F1	6.3	119	184	3970	9.8	1	197	69	12.9	4.2	2.1
OCH-408	56	M	A1/F1	6	35	32	7390	38.5	0.3	223	30	12.6	3.9	4.8
OCH-409	61	M	A1/F1	6.8	25	36	7150	27.4	0.7	194	21	14	4.4	2.6
OCH-410	58	F	A3/F3	5.8	133	161	4630	16.4	0.7	297	170	14	4.5	23.4
OCH-411	52	F	A1/F1	4	45	50	4480	25.8	0.5	219	23	10.7	4.5	1.2
OCH-412	59	M	A2/F1	3.6	82	67	6170	25.9	0.6	251	239	13.9	4.7	5.3
OCH-413	58	M	A1/F1	5.6	55	90	3310	13.2	0.5	309	75	14.7	4.2	2.7
OCH-414	64	F	A2/F3	3.8	57	42	3920	12.3	0.7	667	18	9.1	3.1	5.8
OCH-415	73	M	A3/F1	6.7	63	70	4820	17.8	0.6	419	52	12.6	4	4.5
OCH-416	61	M	A1/F1	6.5	45	53	5700	20.8	0.4	231	75	15.2	4	7.6
OCH-417	35	M	A2/F1	7	31	63	6910	31.8	0.8	153	21	17	4.4	0.8
OCH-418	35	M	A1/F1	7.2	24	29	8750	40.7	0.3	344	23	14.8	4.5	2.4
OCH-419	49	F	A1/F1	6.3	16	17	9590	19.6	0.6	211	11	13.7	3.9	2.8
OCH-420	36	M	A1/F1	7.1	31	34	4970	25.4	1	155	42	15.6	4.8	ND
OCH-421	55	M	A1/F1	6.7	27	22	5980	18.6	0.4	388	15	11.3	4.1	3.2
OCH-422	68	F	A1/F1	6.4	50	51	5740	21.3	0.9	247	48	13.9	4.5	4.1
OCH-423	68	F	A1/F1	7.2	32	36	4900	18.1	0.5	229	17	13.7	4.4	1.5
OCH-424	34	M	A1/F1	7.8	53	94	10560	30.4	0.6	220	202	16.2	4.6	3.6
OCH-425	66	M	A2/F2	6.4	70	68	3500	18.5	0.5	202	123	12.6	4.3	10.3
OCH-426	69	F	A2/F1	6.7	190	105	3230	20.7	0.6	580	45	10.4	3.7	2.2
OCH-427	54	F	A1/F1	5.6	111	182	4180	20.5	0.6	257	90	14.4	4.3	ND
OCH-428	53	M	A1/F1	6.4	32	40	4980	16.4	1.3	202	18	16.7	4.1	4.7
OCH-429	65	F	A2/F2	6.2	33	30	4420	16.6	0.8	191	16	13.5	4.3	ND
OCH-430	39	F	A2/F2	6.3	94	102	5950	24.2	0.5	259	57	11.9	4.4	5.7
OCH-431	68	F	A1/F2	6.7	44	29	4230	9.5	0.8	291	92	13.5	3.6	ND
OCH-432	60	M	A2/F1	7.5	20	22	8300	24.5	0.6	249	20	14.9	4.6	1.8
OCH-433	63	F	A1/F1	6.5	32	29	7490	27.8	0.8	344	17	15	4.5	ND
OCH-434	70	F	A2/F2	4.8	52	52	4600	17	0.9	283	19	13.7	4.2	2.3
OCH-435	33	M	A1/F0	7.5	45	68	8750	24	0.8	203	127	15.6	4.8	2.1
OCH-436	53	M	A2/F2		133	199	7290	19.5	0.6	278	125	11.8	3.9	2.8
OCH-437	63	F	A1/F1	6.8	27	16	2560	15	0.8	234	27	12.9	4.2	2.9
OCH-438	65	F	A1/F1	5.5	70	68	5680	21.1	0.5	256	37	13.6	4	ND
OCH-439	35	F	A2/F1	4.2	103	358	3820	24.9	0.6	230	130	12.8	4.5	ND
OCH-440	58	M	A2/F3	6.4	79	55	6320	13.3	0.8	339	386	13.1	3.2	10.5
OCH-441	47	F	A1/F1	6.8	28	24	4510	33.7	1.5	206	18	14.2	5	2
OCH-442	58	M	A3/F3	7.1	174	167	4820	16.4	1.7	345	77	15.7	4.2	3.4
OCH-443	65	M	A1/F1	5.6	48	64	4780	17.8	0.6	372	55	13	4.4	ND
OCH-444	57	M	A1/F3	6.9	66	119	2690	9.9	1.3	420	288	13.9	3.7	18.4
OCH-445	42	F	A1/F1	4.5	52	52	2700	20.7	0.3	151	28	10.8	4.5	2.7
OCH-446	61	M	A3/F2	5.2	49	96	4190	17.5	0.6	291	256	14.9	3.8	3.7
OCH-447	47	M	A2/F1	7.9	61	76	6740	20.3	1	180	131	15.3	4.4	3.4
OCH-448	65	M	A1/F2	4.1	38	66	5150	16.3	0.6	303	67	17.2	4.3	4.4
OCH-449	34	F	A1/F1	4.9	29	24	5770	26.7	0.6	139	10	14	3.9	2
OCH-450	60	M	A2/F3	4.4	37	49	5710	7.2	1.1	380	24	14.1	4.1	12.2
OCH-451	26	M	A1/F1	6.7	68	146	7080	20.7	0.9	286	85	16	4.8	3.7
OCH-452	60	M	A0/F0	6.9	24	31	3850	15.4	0.4	191	16	15	4.5	1.5
OCH-453	67	M	A2/F1	5.3	166	193	3170	15.8	0.8	189	182	15.8	3.9	ND
OCH-454	68	M	A3/F3	7.7	54	54	4370	14.4	0.9	369	93	13.1	4.2	7.5
OCH-455	61	F	A1/F1	6.6	29	23	5380	20	0.6	245	16	13.2	4.4	4.4
OCH-456	48	M	A1/F1	6.3	23	22	5530	23.5	1	270	31	14.7	4.5	1.8
OCH-457	46	M	A1/F1	6.7	25	31	5600	28	0.6	231	27	13.7	4.1	ND
OCH-458	55	M	A2/F2	6.6	131	134	4180	9.7	1.1	541	106	14.5	3.8	28.6
OCH-459	50	M	A1/F1	6.8	75	191	6090	21.8	0.7	335	101	16	4.3	2.8
OCH-460	64	F	A1/F1	4	32	26	4390	22.4	0.4	289	10	12.6	4.3	2.2

## Sheet: S. table 7
Supplemental table 7. Detail clinical information in HCC and sHCC
code No. (HCC)	code No. (SNT)	age	gender	Stage	Child-Pugh	AFP	AFP-L3	DCP	differentiation (T)	fibrosis (N)
						ng/ml	(%)	U/ml
O6T	O6N	55	M	no data	A	29.7	no data	20763	moderately	<F3
O146T	O146N	60	M	I	A	44.4	5.2	28	moderately	F4
O153T	O153N	60	M	II	A	4.8	<0.5	27	moderately	<F3
O121T	O121N	61	F	II	A	25.6	8.4	47	well-moderately	<F3
O159T	O159N	62	M	II	A	3.1	12	30	moderately	<F3
O2T	O2N	63	M	no data	A	20.8	3.9	3423	moderately	F4
O86T	O86N	64	F	II	A	218	0.5	32	moderately	no data
O150T	O150N	66	F	II	A	86.8	2.5	16	moderately	<F3
O171T	O171N	66	M	II	A	281.7	8.5	140	moderately-poorly	<F3
O87T	O87N	67	M	II	A	43.2	0.5	19	well	no data
O179T	O179N	67	F	I	A	3.1	<0.5	11	well	<F3
O89T	O89N	68	M	II	A	8	0	25	moderately	no data
O134T	O134N	68	M	I	A	7.6	6.1	57	moderately	F4
O5T	O5N	69	M	II	A	168.4	42.6	15	moderately	F4
O90T	O90N	70	M	II	A	686.3	1.5	962	moderately	no data
O113T	O113N	71	M	I	A	14.4	1.9	23	moderately	<F3
O129T	O129N	71	M	II	A	4.9	<0.5	23	well	<F3
O138T	O138N	71	F	II	A	70.8	0.8	25	moderately	F4
O169T	O169N	71	F	II	A	10.2	<0.5	473	well	F4
O176T	O176N	71	M	II	A	4.5	<0.5	73	moderately	<F3
O93T	O93N	72	F	I	A	51.5	0.5	39	well	F4
O147T	O147N	72	M	II	A	3.9	<0.5	15	moderately	F4
O170T	O170N	72	M	II	A	12	3.5	66	moderately	<F3
O177T	O177N	72	F	I	A	15.2	3.3	11	moderately	F4
O1T	O1N	73	M	no data	A	11.5	0.5	33	well	<F3
O135T	O135N	73	M	II	A	12	5.5	44	moderately	F4
O126T	O126N	75	F	III	A	6.2	11.4	77	moderately	<F3
O132T	O132N	75	M	I	A	2.5	<0.5	23	moderately	<F3
O145T	O145N	75	F	II	A	42.2	5.5	145	moderately	F4
O186T	O186N	75	M	II	A	26.7	3.9	18	well	<F3
O4T	O4N	76	F	IV-A	A	49	0.5	154	moderately	<F3
O115T	O115N	76	M	III	A	6.4	0.5	560	moderately	<F3
O124T	O124N	76	M	III	A	11.7	13.7	16912	moderately	F4
O163T	O163N	76	F	III	A	no data	no data	no data	moderately	<F3
O180T	O180N	76	F	II	A	15.7	55.5	31	moderately	<F3
O98T	O98N	77	M	III	A	164.5	0.5	64815	moderately	F4
O122T	O122N	77	F	I	A	10.5	5.7	12	well	<F3
O137T	O137N	77	M	II	A	no data	no data	no data	moderately	<F3
O175T	O175N	77	M	II	A	3.9	<0.5	14	well	<F3
O142T	O142N	79	M	II	A	2.3	<0.5	319	well	<F3
O140T	O140N	80	M	II	A	412.7	36.2	11043	well	<F3
O174T	O174N	80	F	II	A	10.3	<0.5	15	well	F4
O115-2T	O115-2N	76	M	III	A	6.4	0.5	560	moderately	<F3
Note: O115 has developed cancer twice, once for the first time (O115T/N) and once for recurrence (O115-2T/N),
and the cancerous and non-cancerous parts were removed respectively.
